# Supplementary material for: Classifying the Unclassified: A Phage Classification Method
Source: Viruses. 2019 Feb 24;11(2):195. doi: 10.3390/v11020195 (PMC6409715; doi:10.3390/v11020195)
Supplement: Supplementary file 1 [file viruses-11-00195-s001.zip]

Archive with 3 entries (2 files):
- Supplementary Material/
- Supplementary Material/2-viruses-422207-supplementary.docx
- Supplementary Material/3-viruses-422207 - supplementary material .xlsx
