# Supplementary material for: Classifying the Unclassified: A Phage Classification Method
Source: Viruses. 2019 Feb 24;11(2):195. doi: 10.3390/v11020195 (PMC6409715; doi:10.3390/v11020195)
Supplement: Supplementary file 1 [file viruses-11-00195-s001.zip › Supplementary Material/3-viruses-422207 - supplementary material .xlsx]

## Sheet: Table_1_numbers_HMMs
Table 1: Phage family specific HMMs
	No of genomes	Number of proteins	after MCL	cluster > 5	after redundancy removal	positive evaluated
Siphoviridae	14	1497	414	94	89	54
Podoviridae	42	2641	490	233	139	96
Myoviridae	35	5915	921	634	281	242
Inoviridae	19	241	39	12	11	9
Total	110	10294	1864	973	520	401

## Sheet: S1_Vibriophages_classified
Table S1: Vibriophages dataset.
Name	Classification	Accession Number	size [bp]	host
Vibrio phage CTX	Inoviridae; unassigned Inoviridae	NC_015209.1	10638	Vibrio cholerae KMN002
Vibrio phage henriette 12B8	unclassified dsDNA phages	NC_021073.1	107218	Vibrio splendidus 12B8
Vibrio phage pVp-1	Caudovirales; Siphoviridae; T5virus; unclassified T5likevirus	JQ340389.1	111506	Vibrio parahaemolyticus ATCC 33844
Vibrio phage JSF10	unclassified bacterial viruses	KY883654.1	111671	Vibrio cholerae
Vibrio phage JSF12	unclassified bacterial viruses	KY883655.1	111671	Vibrio cholerae
Vibrio phage Vp_R1	Caudovirales; Podoviridae	MG603697.1	112127	Vibrio parahaemolyticus
Vibrio phage phi 3	Caudovirales; Siphoviridae; T5virus; unclassified T5likevirus	NC_028895.1	116138	Vibrio cholerae 1051
Vibrio phage ICP1_2006_B	Caudovirales; Myoviridae	HQ641350.1	123097	Vibrio cholerae
Vibrio phage ICP1_2006_A	Caudovirales; Myoviridae	HQ641351.1	123104	Vibrio cholerae
Vibrio phage JSF4	Caudovirales; Myoviridae	KY065147.1	124261	Vibrio cholerae
Vibrio phage ICP1_2006_C	Caudovirales; Myoviridae	HQ641349.1	124497	Vibrio cholerae
Vibrio phage ICP1_2006_D	Caudovirales; Myoviridae	HQ641348.1	124497	Vibrio cholerae
Vibrio phage ICP1_2001_A	Caudovirales; Myoviridae	HQ641353.1	124826	Vibrio cholerae
Vibrio phage JSF14	unclassified bacterial viruses	KY883639.1	125096	Vibrio cholerae
Vibrio phage JSF17	unclassified bacterial viruses	KY883640.1	125174	Vibrio cholerae
Vibrio phage JSF1	unclassified bacterial viruses	KY883636.1	126082	Vibrio cholerae
Vibrio phage JSF2	unclassified bacterial viruses	KY883637.1	126082	Vibrio cholerae
Vibrio phage 11895-B1	Caudovirales; Myoviridae	NC_020843.1	126434	Vibrio sp. 11985
Vibrio phage ICP1_2004_A	Caudovirales; Myoviridae	HQ641354.1	128083	Vibrio cholerae
Vibrio virus Thalassa	Caudovirales; Siphoviridae	MG649967.1	128602	Vibrio harveyi BAA-1116
Vibrio phage JSF13	unclassified bacterial viruses	KY883638.1	128814	Vibrio cholerae
Vibrio phage PWH3a-P1	Caudovirales; Myoviridae	HQ634156.1	129155	Vibrio natriegens
Vibrio phage ICP1_2005_A	Caudovirales; Myoviridae	HQ641352.1	129373	Vibrio cholerae
Vibrio phage S4-7	unclassified bacterial viruses	KX507046.1	129756	Vibrio anguillarum
Vibrio phage JSF5	unclassified bacterial viruses	KY883634.1	132142	Vibrio cholerae
Vibrio phage K05K4_VK05K4_2	Inoviridae; unclassified Inoviridae	CP017906.1	13327	Vibrio alginolyticus K05K4
Vibrio phage JSF6	unclassified bacterial viruses	KY883635.1	133685	Vibrio cholerae
Vibrio phage helene 12B3	unclassified dsDNA phages	NC_021067.1	135982	Vibrio splendidus 12B3
Vibrio phage eugene 12A10	unclassified dsDNA phages	NC_029067.1	138234	Vibrio sp. 12A10
Vibrio phage RYC	unclassified bacterial viruses	AP014858.1	158066	Vibrio coralliilyticus
Vibrio phage vB_VmeM-32	unclassified bacterial viruses	KU160494.1	199912	Vibrio metschnikovii DSM 29715
Vibrio phage K05K4_VK05K4_1	Inoviridae; unclassified Inoviridae	CP017905.1	21012	Vibrio alginolyticus K05K4
Vibrio phage pVa-21	unclassified bacterial viruses	KY499642.1	231998	Vibrio alginolyticus rm-8403
Vibrio phage pTD1	unclassified bacterial viruses	AP017972.1	239276	Vibrio Parahaemolyticus
Vibrio phage KVP40	Caudovirales; Myoviridae;Tevenvirinae; Schizot4virus	NC_005083.2	244834	Vibrio parahaemolyticus
Vibrio phage phi-pp2	Caudovirales; Myoviridae; Tevenvirinae; Schizot4virus	JN849462.1	246421	Vibrio parahaemolyticus
Vibrio phage VH7D	Caudovirales; Myoviridae;Tevenvirinae; Schizot4virus; unclassified Schizot4virus	NC_023568.1	246964	Vibrio harveyi
Vibrio phage nt-1	Caudovirales; Myoviridae; Tevenvirinae; Schizot4virus	NC_021529.2	247511	Vibrio natriegens HER1138
Vibrio phage ValKK3	Caudovirales; Myoviridae;Tevenvirinae; Schizot4virus	NC_028829.1	248088	Vibrio alginolyticus ATCC 17749
Vibrio phage phi-Grn1	Caudovirales; Myoviridae; Tevenvirinae; Schizot4virus; unclassified Schizot4virus	KT919972.1	248605	Vibrio alginolyticus V1
Vibrio phage phi-ST2	Caudovirales; Myoviridae; Tevenvirinae; Schizot4virus; unclassified Schizot4virus	KT919973.1	250485	Vibrio alginolyticus V1
Vibrio phage K139	Caudovirales; Myoviridae; Peduovirinae; Hp1virus	NC_003313.1	33106	Vibrio cholerae O139
Vibrio phage VcP032	Caudovirales; Myoviridae; Peduovirinae; Hp1virus	KX058879.1	33108	Vibrio cholerae CH32
Vibrio phage martha 12B12	Caudovirales; Myoviridae	NC_021070.1	33277	Vibrio splendidus 12B12
Vibrio phage kappa	Caudovirales; Myoviridae; Peduovirinae; Hp1virus	AB374228.1	33507	Vibrio cholerae O1 biovar El Tor
Vibrio phage PV94	Caudovirales; Myoviridae	NC_027368.1	33828	Vibrio vulnificus
Vibrio phage VPUSM 8	Caudovirales; Myoviridae	NC_022747.1	34145	Vibrio cholerae O1 El Tor Inaba
Vibrio phage CKB-S2	unclassified bacterial viruses	AP014888.1	34713	Vibrio coralliilyticus strain P1 LMG23696
Vibrio phage pYD38-B	Caudovirales; Siphoviridae	NC_021561.1	37324	Vibrio sp. YD38
Vibrio phage JSF30	unclassified bacterial viruses	KY883644.1	38056	Vibrio cholerae
Vibrio phage VP882	Caudovirales; Myoviridae	EF057797.1	38197	Vibrio parahaemolyticus O3:K6
Vibrio phage VBM1	Caudovirales; Myoviridae	HQ317386.1	38374	Vibrio parahaemolyticus RIMD2210633
Vibrio phage JSF28	unclassified bacterial viruses	KY883643.1	38489	Vibrio cholerae
Vibrio phage N4	Caudovirales; Podoviridae; Autographivirinae; T7virus	NC_013651.1	38497	Vibrio cholerae
Vibrio phage JSF18	unclassified bacterial viruses	KY883650.1	38570	Vibrio cholerae
Vibrio phage JSF31	unclassified bacterial viruses	KY883645.1	38581	Vibrio cholerae
Vibrio phage JSF32	unclassified bacterial viruses	KY883646.1	38581	Vibrio cholerae
Vibrio phage JSF36	unclassified bacterial viruses	KY883649.1	38581	Vibrio cholerae
Vibrio phage JSF25	Caudovirales; Podoviridae; Autographivirinae; unclassified Autographivirinae	MF574151.1	38593	Vibrio sp.
Vibrio phage VvAW1	Caudovirales; Podoviridae	NC_020488.1	38682	Vibrio vulnificus
Vibrio phage JSF35	unclassified bacterial viruses	KY883648.1	38688	Vibrio cholerae
Vibrio phage ICP3_2009_B	Caudovirales; Podoviridae; Autographivirinae; T7virus	HQ641341.1	39042	Vibrio cholerae
Vibrio phage ICP3_2007_A	Caudovirales; Podoviridae; Autographivirinae; T7virus	HQ641344.1	39088	Vibrio cholerae
Vibrio phage ICP3	Caudovirales; Podoviridae; Autographivirinae; T7virus	NC_015159.1	39162	Vibrio cholerae
Vibrio phage JSF11	unclassified bacterial viruses	KY883641.1	39341	Vibrio cholerae
Vibrio phage ICP3_2008_A	Caudovirales; Podoviridae; Autographivirinae; T7virus	HQ641343.1	39349	Vibrio cholerae
Vibrio phage JSF20	unclassified bacterial viruses	KY883651.1	39378	Vibrio cholerae
Vibrio phage JSF24	unclassified bacterial viruses	KY883652.1	39378	Vibrio cholerae
Vibrio phage JSF34	unclassified bacterial viruses	KY883653.1	39378	Vibrio cholerae
Vibrio phage phiVC8	Caudovirales; Podoviridae; Vp5virus	NC_027118.1	39422	Vibrio cholerae O1 Classic E8021
Vibrio phage VP3	Caudovirales; Podoviridae; Autographivirinae; T7virus	JQ780163.1	39481	Vibrio cholerae
Vibrio phage VP4	Caudovirales; Podoviridae; Autographivirinae; T7virus	NC_007149.1	39503	Vibrio
Vibrio phage H1	Caudovirales; Podoviridae	KM612261.1	39530	Vibrio cholerae 2095
Vibrio phage H2	Caudovirales; Podoviridae	KM612262.1	39530	Vibrio cholerae 2095
Vibrio phage H3	Caudovirales; Podoviridae	KM612263.1	39530	Vibrio cholerae 2095
Vibrio phage J2	Caudovirales; Podoviridae	NC_027393.1	39530	Vibrio cholerae 2095
Vibrio phage CJY	Caudovirales; Podoviridae	KM612260.1	39542	Vibrio cholerae 2095
Vibrio phage JSF15	unclassified bacterial viruses	KY883642.1	39643	Vibrio cholerae
Vibrio phage JSF33	unclassified bacterial viruses	KY883647.1	39661	Vibrio cholerae
Vibrio phage QH	Caudovirales; Podoviridae.	NC_027397.1	39725	Vibrio cholerae 2095
Vibrio phage J3	Caudovirales; Podoviridae	KM612265.1	39782	Vibrio cholerae 2095
Vibrio phage VP5	Caudovirales; Podoviridae; Vp5virus	NC_005891.1	39786	Vibrio cholerae
Vibrio phage Athena1	unclassified bacterial viruses	MG640035.1	39826	Vibrio alginolyticus V1
Vibrio phage VP2	Caudovirales; Podoviridae; Vp5virus	NC_005879.1	39853	Vibrio cholerae
Vibrio phage JSF9	unclassified bacterial viruses	KY883656.1	40007	Vibrio cholerae
Vibrio phage jenny 12G5	Caudovirales; Siphoviridae	HQ632860.1	40557	Vibrio sp. 12G05
Vibrio phage 2E1	Caudovirales; Siphoviridae	KX507045.1	40823	Vibrio anguillarum
Vibrio phage vB_VpaM_MAR	Caudovirales; Myoviridae; Vhmlvirus	NC_019722.1	41351	Vibrio parahaemolyticus
Vibrio phage PVA1	Caudovirales; Podoviridae	KJ395778.1	41529	Vibrio alginolyticus Z1210
Vibrio phage X29	Caudovirales; Myoviridae	KJ572845.2	41569	Vibrio cholerae
Vibrio phage vpms1	Caudovirales; Podoviridae	NC_021776.1	42313	Vibrio parahaemolyticus Ex-1
Vibrio phage AS51	Caudovirales; Podoviridae	KF800937.1	42542	Vibrio alginolyticus
Vibrio phage phi-A318	Caudovirales; Podoviridae	NC_025822.1	42544	Vibrio alginolyticus
Vibrio phage VP58.5	Caudovirales; Myoviridae; Vhmlvirus	NC_027981.1	42612	Vibrio parahaemolyticus
Vibrio phage Vp670	Caudovirales; Podoviridae	KY290756.1	43121	Vibrio alginolyticus E06333
Vibrio harveyi bacteriophage VHML	Caudovirales; Myoviridae; Vhmlvirus	AY133112.1	43198	Vibrio harveyi
Vibrio phage VHML	Caudovirales; Myoviridae; Vhmlvirus	NC_004456.1	43198	Vibrio harveyi
Vibrio phage VP93	Caudovirales; Podoviridae; Autographivirinae; unclassified phiKMV-like phages	NC_012662.1	43931	Vibrio parahaemolyticus PMC57.5
Vibrio phage 24	Caudovirales; Myoviridae	KJ572844.2	44395	Vibrio cholerae
Vibrio phage vB_VchM-138	Caudovirales; Myoviridae	NC_019518.1	44485	Vibrio cholerae
Vibrio phage CP-T1	Caudovirales; Myoviridae	NC_019457.1	44492	Vibrio cholerae ElTor
Vibrio phage Vc1	Caudovirales; Podoviridae	KJ502657.1	44541	Vibrio sp.
Vibrio phage VEN	unclassified bacterial viruses	MG545917.1	44603	Vibrio parahaemolyticus V2
Vibrio phage VpV262	Caudovirales; Podoviridae	NC_003907.2	46012	Vibrio parahaemolyticus
Vibrio phage VpV262	Caudovirales; Podoviridae	AY095314.2	46012	Vibrio parahaemolyticus
Vibrio phage P2	unclassified bacterial viruses	KY658676.3	46149	Vibrio anguillarum BA35
Vibrio phage H8	unclassified bacterial viruses	KY658674.3	46157	Vibrio anguillarum T265
Vibrio phage JSF7	Caudovirales; Podoviridae	KY065149.1	46318	Vibrio cholerae
Vibrio phage pYD21-A	Caudovirales; Siphoviridae	JF974287.1	46917	Vibrio sp. YD21
Vibrio phage pYD38-A	unclassified dsDNA phages	NC_021534.1	47552	Vibrio sp. YD38
Vibrio phage CKB-S1	unclassified bacterial viruses	AP014887.1	48157	Vibrio coralliilyticus strain P1 LMG23696
Vibrio phage ICP2_2006_A	Caudovirales; Podoviridae	HQ641346.1	48626	Vibrio cholerae
Vibrio phage JSF27	unclassified bacterial viruses	KY883658.1	48690	Vibrio cholerae
Vibrio phage ICP2	Caudovirales; Podoviridae	NC_015158.1	49675	Vibrio cholerae
Vibrio phage ICP2_2011_A	Caudovirales; Podoviridae	KM224878.1	50250	Vibrio cholerae
Vibrio phage JSF23	unclassified bacterial viruses	KY883657.1	50325	Vibrio cholerae	No proteins prediction
Vibrio phage vB_ValP_IME271	Caudovirales; Myoviridae	MF431726.1	50345	Vibrio alginolyticus IME271
Vibrio phage H188	Caudovirales; Myoviridae	KT160311.1	50364	Vibrio kanaloae
Vibrio phage VPp1	unclassified bacterial viruses	KJ936628.1	50431	Vibrio parahaemolyticus VP 17802
Vibrio phage ICP2_2013_A_Haiti	Caudovirales; Podoviridae	NC_024791.1	50440	Vibrio cholerae
Vibrio phage VaK	unclassified bacterial viruses	KX581098.3	53216	Vibrio anguillarum strain Kefalonia
Vibrio phage H20	unclassified bacterial viruses	KY658675.3	53224	Vibrio anguillarum BA35
Vibrio phage Cla	unclassified bacterial viruses	KX581091.3	53226	Vibrio anguillarum strain BA35
Vibrio phage Her	unclassified bacterial viruses	KX581090.3	53226	Vibrio anguillarum strain BA35
Vibrio phage Len	unclassified bacterial viruses	KX581092.2	53226	Vibrio anguillarum strain BA35
Vibrio phage Strym	unclassified bacterial viruses	KX581099.3	53226	Vibrio anguillarum strain BA35
Vibrio phage Pel	unclassified bacterial viruses	KX581093.3	53227	Vibrio anguillarum strain BA35
Vibrio phage pVa-5	unclassified bacterial viruses	KX581096.3	53227	Vibrio anguillarum strain BA35
Vibrio phage pVa-6	unclassified bacterial viruses	KX581097.3	53227	Vibrio anguillarum strain BA35
Vibrio phage pVa-8	unclassified bacterial viruses	KY658680.3	53227	Vibrio anguillarum strain BA35
Vibrio phage pVa-1	unclassified bacterial viruses	KX581095.3	53227	Vibrio anguillarum strain BA35
Vibrio phage P3	unclassified bacterial viruses	KY658677.3	53242	Vibrio anguillarum BA35
Vibrio phage pVa-2	unclassified bacterial viruses	KX581094.3	53286	Vibrio anguillarum strain BA35
Vibrio phage pVa-7	unclassified bacterial viruses	KX581100.3	54268	Vibrio anguillarum BA35
Vibrio phage pVa-4	unclassified bacterial viruses	KY658679.3	54295	Vibrio anguillarum strain BA35
Vibrio phage pVa-3	unclassified bacterial viruses	KY658678.3	54344	Vibrio anguillarum strain BA35
Vibrio phage VpKK5	Caudovirales; Siphoviridae	NC_026610.2	56637	Vibrio parahaemolyticus
Vibrio phage douglas 12A4	unclassified dsDNA phages	NC_021068.1	57611	Vibrio fischeri 12A4
Vibrio phage fs1	Inoviridae; Fibrovirus	NC_004306.1	6340	Vibrio cholerae O139
Vibrio phage CHOED	Caudovirales; Podoviridae	KJ192399.2	66316	Vibrio anguillarum PF4
Vibrio phage phi 1	Caudovirales; Podoviridae	NC_028799.1	66708	Vibrio cholerae 1051
Vibrio phage VSKK	Inoviridae; Fibrovirus	AF452449.2	6834	Vibrio cholerae O139 strain BO4
Vibrio phage VEJphi	Inoviridae; unclassified Inoviridae	NC_012757.1	6842	Vibrio cholerae
Vibrio phage ND1-fs1	Inoviridae; unclassified Inoviridae	AB572858.1	6856	Vibrio cholerae O139 strain ND1
Vibrio phage VSK	Inoviridae; Fibrovirus	NC_003327.2	6882	Vibrio cholerae O139
Vibrio phage VfO4K68	Inoviridae; Inovirus; unclassified Inovirus	NC_002363.1	6891	Vibrio parahaemolyticus
Vibrio phage VCO139	Caudovirales; Podoviridae; N4virus; unclassified N4likevirus	KC438283.1	68964	Vibrio cholerae O139
Vibrio phage JA-1	Caudovirales; Podoviridae; N4virus; unclassified N4likevirus	NC_021540.1	69278	Vibrio cholerae
Vibrio phage JSF3	Caudovirales; Podoviridae	KY065148.1	69396	Vibrio cholerae
Vibrio phage K04M1_VK04M1	Inoviridae; unclassified Inoviridae	CP017895.1	7079	Vibrio alginolyticus K04M1
Vibrio phage VCY-phi	Inoviridae; unassigned Inoviridae	JN848801.1	7103	Vibrio cholerae str. 10E09PW02
Vibrio phage KSF-1phi	Inoviridae; unassigned Inoviridae	NC_006294.1	7107	Vibrio cholerae
Vibrio phage pVco-5	Caudovirales; Podoviridae	KY612839.1	74325	Vibrio corallilyticus
Vibrio cholerae phage VGJphi	Inoviridae; Fibrovirus	AY242528.1	7542	Vibrio cholerae
Vibrio phage VGJphi	Inoviridae; Fibrovirus	NC_004736.1	7542	Vibrio cholerae
Vibrio vulnificus phage SSP002	Caudovirales; Siphoviridae; Ssp2virus	JQ692107.1	76350	Vibrio vulnificus
Vibrio phage VBP47	Caudovirales; Podoviridae; N4virus; unclassified N4likevirus	NC_020848.1	76705	Vibrio parahaemolyticus RIMD2210633
Vibrio phage VBP32	Caudovirales; Podoviridae; N4virus; unclassified N4likevirus	NC_020868.1	76718	Vibrio parahaemolyticus RIMD2210633
Vibrio phage SHOU24	Caudovirales; Siphoviridae	KF623293.1	77837	Vibrio parahaemolyticus
Vibrio phage pVa5	Caudovirales; Podoviridae	KX889068.2	78145	Vibrio splendidus
Vibrio phage vB_VpaS_MAR10	Caudovirales; Siphoviridae; Ssp2virus	NC_019713.1	78751	Vibrio parahaemolyticus
Vibrio phage Vf12	Inoviridae; unassigned Inoviridae	AB012574.1	7965	Vibrio parahaemolyticus
Vibrio phage Vf33	Inoviridae; unassigned Inoviridae	NC_005948.1	7965	Vibrio parahaemolyticus
Vibrio phage vB_VorS-PVo5	Caudovirales; Siphoviridae	KT345706.1	80578	Vibrio ordalii VO5
Vibrio phage SIO-2	Caudovirales; Siphoviridae	NC_016567.1	81184	Vibrio sp. SWAT-3
Vibrio phage 1	Caudovirales; Siphoviridae	JF713456.1	81509	Vibrio harveyi 1114GL
Vibrio phage VFJ	Inoviridae; Saetivirus	NC_021562.1	8555	Vibrio cholerae O139 serogroup strain ICDC-4470
Vibrio phage fs2	Inoviridae; Saetivirus	NC_001956.1	8651	Vibrio cholerae O139
Vibrio phage VfO3K6	Inoviridae; unassigned Inoviridae	NC_002362.1	8784	Vibrio parahaemolyticus

## Sheet: S2_Phages_Test_dataset
Table S2: All Inoviridae and Caudovirales phage dataset.
Accession_Number	Name	ss/ds	DNA/RNA	Order	Family	Subclassification	Size [bp]
FN436268.1	Acaryochloris phage A-HIS1	ds	DNA	Caudovirales	Siphoviridae	unclassified	55653
KP202970.1	Achromobacter phage 83-24	ds	DNA	Caudovirales	Siphoviridae	Jwxvirus	48216
NC_028834.1	Achromobacter phage 83-24	ds	DNA	Caudovirales	Siphoviridae	Jwxvirus	48216
NC_023556.1	Achromobacter phage JWAlpha	ds	DNA	Caudovirales	Podoviridae	N4virus	72329
KF787095.1	Achromobacter phage JWAlpha	ds	DNA	Caudovirales	Podoviridae	N4virus	72329
KF787094.1	Achromobacter phage JWDelta	ds	DNA	Caudovirales	Podoviridae	N4virus	73659
NC_029075.1	Achromobacter phage JWF	ds	DNA	Caudovirales	Siphoviridae	unclassified	81541
KP202971.1	Achromobacter phage JWF	ds	DNA	Caudovirales	Siphoviridae	unclassified	81541
NC_028768.1	Achromobacter phage JWX	ds	DNA	Caudovirales	Siphoviridae	Jwxvirus	49714
KP202969.1	Achromobacter phage JWX	ds	DNA	Caudovirales	Siphoviridae	Jwxvirus	49714
KP313532.2	Achromobacter phage phiAxp-1	ds	DNA	Caudovirales	Siphoviridae	unclassified	45045
NC_029033.1	Achromobacter phage phiAxp-1	ds	DNA	Caudovirales	Siphoviridae	unclassified	45045
NC_029106.1	Achromobacter phage phiAxp-2	ds	DNA	Caudovirales	Siphoviridae	unclassified	62220
KT321316.2	Achromobacter phage phiAxp-2	ds	DNA	Caudovirales	Siphoviridae	unclassified	62220
KT321317.2	Achromobacter phage phiAxp-3	ds	DNA	Caudovirales	Podoviridae	N4virus	72825
NC_028908.2	Achromobacter phage phiAxp-3	ds	DNA	Caudovirales	Podoviridae	N4virus	72825
JX507079.1	Acidithiobacillus phage AcaML1	ds	DNA	Caudovirales	Myoviridae	unclassified	59363
HE806280.1	Acinetobacter bacteriophage AP22	ds	DNA	Caudovirales	Myoviridae	unclassified	46387
HM368260.1	Acinetobacter phage AB1	ds	DNA	Caudovirales	Myoviridae	unclassified	45159
NC_021337.1	Acinetobacter phage AB3	ds	DNA	Caudovirales	Podoviridae	Autographivirinae	31185
KC311669.1	Acinetobacter phage AB3	ds	DNA	Caudovirales	Podoviridae	Autographivirinae	31185
NC_021316.1	Acinetobacter phage Abp1	ds	DNA	Caudovirales	Podoviridae	Autographivirinae	42185
JX658790.1	Acinetobacter phage Abp1	ds	DNA	Caudovirales	Podoviridae	Autographivirinae	42185
MF346584.1	Acinetobacter phage AbP2	ds	DNA	Caudovirales	Myoviridae	unclassified	45373
JF317274.1	Acinetobacter phage Abp53	ds	DNA	Caudovirales	Myoviridae	unclassified	10290
HM032710.1	Acinetobacter phage Ac42	ds	DNA	Caudovirales	Myoviridae	Tevenvirinae T4virus	167716
NC_014660.1	Acinetobacter phage Ac42	ds	DNA	Caudovirales	Myoviridae	Tevenvirinae T4virus	167716
GU911519.1	Acinetobacter phage Acj61	ds	DNA	Caudovirales	Myoviridae	Tevenvirinae T4virus	164093
NC_014661.1	Acinetobacter phage Acj61	ds	DNA	Caudovirales	Myoviridae	Tevenvirinae T4virus	164093
NC_014663.1	Acinetobacter phage Acj9	ds	DNA	Caudovirales	Myoviridae	Tevenvirinae T4virus	169947
HM004124.1	Acinetobacter phage Acj9	ds	DNA	Caudovirales	Myoviridae	Tevenvirinae T4virus	169947
KY000079.1	Acinetobacter phage AM24	ds	DNA	Caudovirales	Myoviridae	unclassified	97139
NC_017984.1	Acinetobacter phage AP22	ds	DNA	Caudovirales	Myoviridae	Ap22virus	46387
NC_019541.1	Acinetobacter phage Bphi-B1251	ds	DNA	Caudovirales	Podoviridae	unclassified	45364
JX403940.1	Acinetobacter phage Bphi-B1251	ds	DNA	Caudovirales	Podoviridae	unclassified	45364
NC_028848.1	Acinetobacter phage Fri1	ds	DNA	Caudovirales	Podoviridae	Autographivirinae	41805
KR149290.1	Acinetobacter phage Fri1	ds	DNA	Caudovirales	Podoviridae	Autographivirinae	41805
NC_023590.1	Acinetobacter phage IME_AB3	ds	DNA	Caudovirales	Siphoviridae	unclassified	43050
KF811200.1	Acinetobacter phage IME_AB3	ds	DNA	Caudovirales	Siphoviridae	unclassified	43050
JX976549.1	Acinetobacter phage IME-AB2	ds	DNA	Caudovirales	Myoviridae	unclassified	43665
KU510289.1	Acinetobacter phage LZ35	ds	DNA	Caudovirales	Myoviridae	unclassified	44885
NC_031117.1	Acinetobacter phage LZ35	ds	DNA	Caudovirales	Myoviridae	unclassified	44885
MG366114.1	Acinetobacter phage PBAB08	ds	DNA	Caudovirales	Myoviridae	unclassified	42312
NC_023570.1	Acinetobacter phage Petty	ds	DNA	Caudovirales	Podoviridae	Autographivirinae unclassified phiKMV-like phages	40739
KF669656.1	Acinetobacter phage Petty	ds	DNA	Caudovirales	Podoviridae	Autographivirinae unclassified phiKMV-like phages	40739
NC_028675.1	Acinetobacter phage phiAB1	ds	DNA	Caudovirales	Podoviridae	Autographivirinae	41526
HQ186308.1	Acinetobacter phage phiAB1	ds	DNA	Caudovirales	Podoviridae	Autographivirinae	41526
KT339321.1	Acinetobacter phage phiAB6	ds	DNA	Caudovirales	Podoviridae	unclassified	40570
NC_031086.1	Acinetobacter phage phiAB6	ds	DNA	Caudovirales	Podoviridae	unclassified	40570
NC_028995.1	Acinetobacter phage phiAC-1	ds	DNA	Caudovirales	Myoviridae	unclassified	43216
JX560521.1	Acinetobacter phage phiAC-1	ds	DNA	Caudovirales	Myoviridae	unclassified	43216
KF669658.1	Acinetobacter phage Presley	ds	DNA	Caudovirales	Podoviridae	N4virus	77792
NC_023581.1	Acinetobacter phage Presley	ds	DNA	Caudovirales	Podoviridae	N4virus	77792
KY082667.1	Acinetobacter phage SH-Ab 15519	ds	DNA	Caudovirales	Podoviridae	unclassified	40493
MG459218.1	Acinetobacter phage SWH-Ab-1	ds	DNA	Caudovirales	Siphoviridae	unclassified	41567
MG599035.1	Acinetobacter phage SWH-Ab-3	ds	DNA	Caudovirales	Podoviridae	Autographivirinae	41730
NC_025462.1	Acinetobacter phage vB_AbaM_Acibel004	ds	DNA	Caudovirales	Myoviridae	unclassified	99730
KJ473422.1	Acinetobacter phage vB_AbaM_Acibel004	ds	DNA	Caudovirales	Myoviridae	unclassified	99730
KT804908.2	Acinetobacter phage vB_AbaM_IME200	ds	DNA	Caudovirales	Podoviridae	Autographivirinae	41243
NC_028987.2	Acinetobacter phage vB_AbaM_IME200	ds	DNA	Caudovirales	Podoviridae	Autographivirinae	41243
KU935715.1	Acinetobacter phage vB_AbaM_ME3	ds	DNA	Caudovirales	Myoviridae	unclassified	234900
KJ628499.1	Acinetobacter phage vB_AbaM_phiAbaA1	ds	DNA	Caudovirales	Myoviridae	unclassified	104906
NC_031280.1	Acinetobacter phage vB_AbaM_phiAbaA1	ds	DNA	Caudovirales	Myoviridae	unclassified	104906
KJ473423.1	Acinetobacter phage vB_AbaP_Acibel007	ds	DNA	Caudovirales	Podoviridae	unclassified	42654
NC_025457.1	Acinetobacter phage vB_AbaP_Acibel007	ds	DNA	Caudovirales	Podoviridae	unclassified	42654
KY268296.1	Acinetobacter phage vB_AbaP_AS11	ds	DNA	Caudovirales	Podoviridae	Autographivirinae	41642
KY268295.1	Acinetobacter phage vB_AbaP_AS12	ds	DNA	Caudovirales	Podoviridae	Autographivirinae	41402
MF033347.1	Acinetobacter phage vB_AbaP_B1	ds	DNA	Caudovirales	Podoviridae	Autographivirinae	40879
MF033348.1	Acinetobacter phage vB_AbaP_B3	ds	DNA	Caudovirales	Podoviridae	Autographivirinae	40598
MF033349.1	Acinetobacter phage vB_AbaP_B5	ds	DNA	Caudovirales	Podoviridae	Autographivirinae	41608
NC_028684.1	Acinetobacter phage vB_AbaP_PD-6A3	ds	DNA	Caudovirales	Podoviridae	Autographivirinae	41563
KT388102.1	Acinetobacter phage vB_AbaP_PD-6A3	ds	DNA	Caudovirales	Podoviridae	Autographivirinae	41563
KT388103.1	Acinetobacter phage vB_AbaP_PD-AB9	ds	DNA	Caudovirales	Podoviridae	Autographivirinae	40938
NC_028679.1	Acinetobacter phage vB_AbaP_PD-AB9	ds	DNA	Caudovirales	Podoviridae	Autographivirinae	40938
LN890663.1	Acinetobacter phage vB_AbaS_Loki	ds	DNA	Caudovirales	Siphoviridae	unclassified	41308
NC_031098.1	Acinetobacter phage vB_AbaS_TRS1	ds	DNA	Caudovirales	Siphoviridae	unclassified	40749
KX268652.1	Acinetobacter phage vB_AbaS_TRS1	ds	DNA	Caudovirales	Siphoviridae	unclassified	40749
MF033350.1	Acinetobacter phage vB_ApiP_P1	ds	DNA	Caudovirales	Podoviridae	Autographivirinae	41208
MF033351.1	Acinetobacter phage vB_ApiP_P2	ds	DNA	Caudovirales	Podoviridae	Autographivirinae	41514
KY829116.2	Acinetobacter phage WCHABP1	ds	DNA	Caudovirales	Myoviridae	unclassified	45888
KY670595.1	Acinetobacter phage WCHABP12	ds	DNA	Caudovirales	Myoviridae	unclassified	45415
KY888680.2	Acinetobacter phage WCHABP5	ds	DNA	Caudovirales	Podoviridae	unclassified	40409
KJ817802.1	Acinetobacter phage YMC-13-01-C62	ds	DNA	Caudovirales	Myoviridae	Ap22virus	44844
NC_024785.1	Acinetobacter phage YMC-13-01-C62	ds	DNA	Caudovirales	Myoviridae	Ap22virus	44844
KP861230.1	Acinetobacter phage YMC11/11/R3177	ds	DNA	Caudovirales	Podoviridae	unclassified	47575
KP861231.1	Acinetobacter phage YMC11/12/R1215	ds	DNA	Caudovirales	Myoviridae	unclassified	44866
NC_028855.1	Acinetobacter phage YMC11/12/R2315	ds	DNA	Caudovirales	Myoviridae	unclassified	44846
KP861229.1	Acinetobacter phage YMC11/12/R2315	ds	DNA	Caudovirales	Myoviridae	unclassified	44846
KM672662.1	Acinetobacter phage YMC13/03/R2096	ds	DNA	Caudovirales	Myoviridae	unclassified	98170
NC_027332.1	Acinetobacter phage YMC13/03/R2096	ds	DNA	Caudovirales	Myoviridae	unclassified	98170
NC_018087.3	Acinetobacter phage ZZ1	ds	DNA	Caudovirales	Myoviridae	Tevenvirinae T4virus	166687
HQ698922.4	Acinetobacter phage ZZ1	ds	DNA	Caudovirales	Myoviridae	Tevenvirinae T4virus	166687
NC_015250.1	Acinetobacter virus 133	ds	DNA	Caudovirales	Myoviridae	Tevenvirinae T4virus	159801
HM114315.1	Acinetobacter virus 133	ds	DNA	Caudovirales	Myoviridae	Tevenvirinae T4virus	159801
DQ123818.2	Actinomyces virus Av1	ds	DNA	Caudovirales	Podoviridae	Picovirinae	17171
NC_009643.1	Actinomyces virus Av1	ds	DNA	Caudovirales	Podoviridae	Picovirinae	17171
AY576796.1	Actinoplanes phage phiAsp2	ds	DNA	Caudovirales	Siphoviridae	unclassified	58638
NC_005885.1	Actinoplanes phage phiAsp2	ds	DNA	Caudovirales	Siphoviridae	unclassified	58638
NC_020879.1	Aeromonas phage Aes012	ds	DNA	Caudovirales	Myoviridae	unclassified	161978
JN377895.1	Aeromonas phage Aes012	ds	DNA	Caudovirales	Myoviridae	unclassified	161978
NC_019543.1	Aeromonas phage Aes508	ds	DNA	Caudovirales	Myoviridae	unclassified	160646
JN377894.1	Aeromonas phage Aes508	ds	DNA	Caudovirales	Myoviridae	unclassified	160646
JN377905.1	Aeromonas phage Aes516	ds	DNA	Caudovirales	Myoviridae	Tevenvirinae T4virus	47998
MG250483.1	Aeromonas phage Ah1	ds	DNA	Caudovirales	Myoviridae	Tevenvirinae	221116
MF683623.1	Aeromonas phage Ahp1	ds	DNA	Caudovirales	Podoviridae	unclassified	42439
KT949345.1	Aeromonas phage Ahp1	ds	DNA	Caudovirales	Podoviridae	unclassified	42167
MF479730.1	Aeromonas phage AS-gz	ds	DNA	Caudovirales	Myoviridae	unclassified	162422
MF498775.1	Aeromonas phage AS-sw	ds	DNA	Caudovirales	Myoviridae	unclassified	230024
MF498773.1	Aeromonas phage AS-szw	ds	DNA	Caudovirales	Myoviridae	unclassified	229957
MF498774.1	Aeromonas phage AS-yj	ds	DNA	Caudovirales	Myoviridae	unclassified	230183
MF448340.1	Aeromonas phage AS-zj	ds	DNA	Caudovirales	Myoviridae	Tevenvirinae T4virus	229929
JX123262.1	Aeromonas phage CC2	ds	DNA	Caudovirales	Myoviridae	Tevenvirinae T4virus	231743
NC_019538.1	Aeromonas phage CC2	ds	DNA	Caudovirales	Myoviridae	Tevenvirinae T4virus	231743
KJ858521.1	Aeromonas phage pAh6-C	ds	DNA	Caudovirales	Myoviridae	unclassified	53744
NC_025459.1	Aeromonas phage pAh6-C	ds	DNA	Caudovirales	Myoviridae	unclassified	53744
HM452125.1	Aeromonas phage phiAS4	ds	DNA	Caudovirales	Myoviridae	unclassified	163875
NC_014635.1	Aeromonas phage phiAS4	ds	DNA	Caudovirales	Myoviridae	unclassified	163875
HM452126.1	Aeromonas phage phiAS5	ds	DNA	Caudovirales	Myoviridae	Tevenvirinae T4virus	225268
NC_014636.1	Aeromonas phage phiAS5	ds	DNA	Caudovirales	Myoviridae	Tevenvirinae T4virus	225268
JN651747.1	Aeromonas phage phiAS7	ds	DNA	Caudovirales	Podoviridae	Autographivirinae	41572
NC_019528.1	Aeromonas phage phiAS7	ds	DNA	Caudovirales	Podoviridae	Autographivirinae	41572
NC_009542.2	Aeromonas phage phiO18P	ds	DNA	Caudovirales	Myoviridae	Peduovirinae Hp1virus unclassified Hpunalikevirus	33985
JF974294.1	Aeromonas phage pIS4-A	ds	DNA	Caudovirales	Siphoviridae	Pis4avirus	47624
NC_023688.1	Aeromonas phage PX29	ds	DNA	Caudovirales	Myoviridae	Tevenvirinae T4virus	222006
GU396103.1	Aeromonas phage PX29	ds	DNA	Caudovirales	Myoviridae	Tevenvirinae T4virus	222006
NC_019527.1	Aeromonas phage vB_AsaM-56	ds	DNA	Caudovirales	Myoviridae	unclassified	43551
JQ177063.1	Aeromonas phage vB_AsaM-56	ds	DNA	Caudovirales	Myoviridae	unclassified	43551
DQ529280.1	Aeromonas virus 25	ds	DNA	Caudovirales	Myoviridae	Tevenvirinae T4virus	161475
NC_008208.1	Aeromonas virus 25	ds	DNA	Caudovirales	Myoviridae	Tevenvirinae T4virus	161475
NC_007022.1	Aeromonas virus 31	ds	DNA	Caudovirales	Myoviridae	Tevenvirinae T4virus	172963
AY962392.1	Aeromonas virus 31	ds	DNA	Caudovirales	Myoviridae	Tevenvirinae T4virus	172963
NC_005135.1	Aeromonas virus 44RR2	ds	DNA	Caudovirales	Myoviridae	Bastillevirus	173591
AY375531.1	Aeromonas virus 44RR2	ds	DNA	Caudovirales	Myoviridae	Bastillevirus	173591
NC_015251.1	Aeromonas virus 65	ds	DNA	Caudovirales	Myoviridae	Tevenvirinae T4virus	235229
GU459069.1	Aeromonas virus 65	ds	DNA	Caudovirales	Myoviridae	Tevenvirinae T4virus	235229
NC_005260.1	Aeromonas virus Aeh1	ds	DNA	Caudovirales	Myoviridae	Tevenvirinae T4virus	233234
AY266303.2	Aeromonas virus Aeh1	ds	DNA	Caudovirales	Myoviridae	Tevenvirinae T4virus	233234
DQ674738.2	Aeromonas virus phiO18P	ds	DNA	Caudovirales	Myoviridae	Peduovirinae Hp1virus	33985
NC_013597.1	Aggregatibacter phage S1249	ds	DNA	Caudovirales	Myoviridae	unclassified	43970
GQ866233.1	Aggregatibacter phage S1249	ds	DNA	Caudovirales	Myoviridae	unclassified	43970
JQ312117.1	Agrobacterium phage 7-7-1	ds	DNA	Caudovirales	Myoviridae	unclassified	69391
NC_019519.1	Agrobacterium phage 7-7-1	ds	DNA	Caudovirales	Myoviridae	unclassified	69391
MF403005.1	Agrobacterium phage Atu_ph02	ds	DNA	Caudovirales	Podoviridae	Autographivirinae	45423
MF403006.1	Agrobacterium phage Atu_ph03	ds	DNA	Caudovirales	Podoviridae	Autographivirinae	45175
NC_021532.1	Alteromonas phage vB_AmaP_AD45-P1	ds	DNA	Caudovirales	Podoviridae	unclassified	103910
KF005317.1	Alteromonas phage vB_AmaP_AD45-P1	ds	DNA	Caudovirales	Podoviridae	unclassified	103910
KF005320.1	Alteromonas phage vB_AmaP_AD45-P2	ds	DNA	Caudovirales	Podoviridae	unclassified	104036
KF005318.1	Alteromonas phage vB_AmaP_AD45-P3	ds	DNA	Caudovirales	Podoviridae	unclassified	101724
KF005319.1	Alteromonas phage vB_AmaP_AD45-P4	ds	DNA	Caudovirales	Podoviridae	unclassified	100619
MF278336.1	Alteromonas virus vB_AspP-H4/4	ds	DNA	Caudovirales	Podoviridae	unclassified	47631
NC_024358.1	Anabaena phage A-4L	ds	DNA	Caudovirales	Podoviridae	unclassified	41750
KF356198.1	Anabaena phage A-4L	ds	DNA	Caudovirales	Podoviridae	unclassified	41750
MG209611.1	Aphanizomenon phage vB_AphaS-CL131	ds	DNA	Caudovirales	Siphoviridae	unclassified	112793
KX660669.1	Aquamicrobium phage P14	ds	DNA	Caudovirales	Podoviridae	unclassified	40551
AM419438.1	Archaeal BJ1 virus	ds	DNA	Caudovirales	Siphoviridae	unclassified	42271
NC_008695.1	Archaeal BJ1 virus	ds	DNA	Caudovirales	Siphoviridae	unclassified	42271
MF140397.1	Arthrobacter phage Abidatro	ds	DNA	Caudovirales	Siphoviridae	unclassified	39122
MF668266.1	Arthrobacter phage Adat	ds	DNA	Caudovirales	Podoviridae	unclassified	45428
KU160638.1	Arthrobacter phage Amigo	ds	DNA	Caudovirales	Siphoviridae	Amigovirus	59173
KU160639.1	Arthrobacter phage Anansi	ds	DNA	Caudovirales	Siphoviridae	unclassified	58848
MF189170.1	Arthrobacter phage Arcadia	ds	DNA	Caudovirales	Siphoviridae	unclassified	58059
NC_031252.1	Arthrobacter phage BarretLemon	ds	DNA	Caudovirales	Myoviridae	unclassified	51290
KU647629.1	Arthrobacter phage BarretLemon	ds	DNA	Caudovirales	Myoviridae	unclassified	51290
MF324907.1	Arthrobacter phage Beans	ds	DNA	Caudovirales	Siphoviridae	unclassified	49797
KU160640.2	Arthrobacter phage Bennie	ds	DNA	Caudovirales	Siphoviridae	Korravirus	43075
KT365401.1	Arthrobacter phage Brent	ds	DNA	Caudovirales	Myoviridae	unclassified	49879
MF140400.1	Arthrobacter phage Canowicakte	ds	DNA	Caudovirales	Siphoviridae	unclassified	43914
KU160641.1	Arthrobacter phage CaptnMurica	ds	DNA	Caudovirales	Siphoviridae	Gordonvirus	58159
MF140401.1	Arthrobacter phage Caterpillar	ds	DNA	Caudovirales	Siphoviridae	unclassified	56622
MF324906.1	Arthrobacter phage Cheesy	ds	DNA	Caudovirales	Siphoviridae	unclassified	58739
KY434670.1	Arthrobacter phage Chestnut	ds	DNA	Caudovirales	Siphoviridae	unclassified	15556
KX670787.1	Arthrobacter phage Chocolat	ds	DNA	Caudovirales	Myoviridae	unclassified	69798
MF140404.1	Arthrobacter phage Christian	ds	DNA	Caudovirales	Siphoviridae	unclassified	43081
KX670786.1	Arthrobacter phage Chubster	ds	DNA	Caudovirales	Myoviridae	unclassified	70258
KU160642.1	Arthrobacter phage Circum	ds	DNA	Caudovirales	Siphoviridae	Mudcatvirus	58353
MF185718.1	Arthrobacter phage Colucci	ds	DNA	Caudovirales	Myoviridae	unclassified	70707
KX522650.1	Arthrobacter phage Conboy	ds	DNA	Caudovirales	Myoviridae	unclassified	70096
MF189171.1	Arthrobacter phage Correa	ds	DNA	Caudovirales	Siphoviridae	unclassified	57401
KX443695.1	Arthrobacter phage Courtney3	ds	DNA	Caudovirales	Siphoviridae	unclassified	15556
NC_028692.1	Arthrobacter phage Decurro	ds	DNA	Caudovirales	Siphoviridae	Decurrovirus	15524
KT355471.1	Arthrobacter phage Decurro	ds	DNA	Caudovirales	Siphoviridae	Decurrovirus	15524
MF140407.1	Arthrobacter phage Dino	ds	DNA	Caudovirales	Siphoviridae	unclassified	43562
KU160643.1	Arthrobacter phage DrRobert	ds	DNA	Caudovirales	Siphoviridae	Korravirus	42601
KX855961.1	Arthrobacter phage EdgarPoe	ds	DNA	Caudovirales	Siphoviridae	unclassified	70176
MF038791.1	Arthrobacter phage ElephantMan	ds	DNA	Caudovirales	Siphoviridae	unclassified	58405
MF140409.1	Arthrobacter phage Elkhorn	ds	DNA	Caudovirales	Siphoviridae	unclassified	15556
MF189172.1	Arthrobacter phage Elsa	ds	DNA	Caudovirales	Siphoviridae	unclassified	58059
MG198781.1	Arthrobacter phage Fluke	ds	DNA	Caudovirales	Siphoviridae	unclassified	43812
MF377442.1	Arthrobacter phage Franzy	ds	DNA	Caudovirales	Siphoviridae	unclassified	49976
KU160644.1	Arthrobacter phage Galaxy	ds	DNA	Caudovirales	Siphoviridae	unclassified	37809
KU160645.1	Arthrobacter phage Glenn	ds	DNA	Caudovirales	Siphoviridae	Korravirus	44389
KU160646.1	Arthrobacter phage Gordon	ds	DNA	Caudovirales	Siphoviridae	Gordonvirus	58279
KU160647.1	Arthrobacter phage Gorgeous	ds	DNA	Caudovirales	Siphoviridae	unclassified	58979
KX688103.1	Arthrobacter phage Greenhouse	ds	DNA	Caudovirales	Siphoviridae	unclassified	43977
MF668273.1	Arthrobacter phage GurgleFerb	ds	DNA	Caudovirales	Podoviridae	unclassified	45426
MF189173.1	Arthrobacter phage Heisenberger	ds	DNA	Caudovirales	Siphoviridae	unclassified	58208
KX855962.1	Arthrobacter phage HumptyDumpty	ds	DNA	Caudovirales	Siphoviridae	unclassified	69978
KU160648.1	Arthrobacter phage HunterDalle	ds	DNA	Caudovirales	Siphoviridae	Korravirus	43336
MG210949.1	Arthrobacter phage Huntingdon	ds	DNA	Caudovirales	Siphoviridae	unclassified	43891
KU160649.1	Arthrobacter phage Immaculata	ds	DNA	Caudovirales	Siphoviridae	unclassified	43661
KU160650.1	Arthrobacter phage Jasmine	ds	DNA	Caudovirales	Podoviridae	unclassified	46723
KU160651.1	Arthrobacter phage Jawnski	ds	DNA	Caudovirales	Myoviridae	unclassified	49419
MF668274.1	Arthrobacter phage JayCookie	ds	DNA	Caudovirales	Myoviridae	unclassified	70362
KT355473.1	Arthrobacter phage Jessica	ds	DNA	Caudovirales	Siphoviridae	unclassified	15556
KU160652.1	Arthrobacter phage Joann	ds	DNA	Caudovirales	Siphoviridae	Korravirus	44183
MF189176.1	Arthrobacter phage Jordan	ds	DNA	Caudovirales	Myoviridae	unclassified	51347
MF185721.1	Arthrobacter phage Kabreeze	ds	DNA	Caudovirales	Myoviridae	unclassified	70035
KU647626.1	Arthrobacter phage KellEzio	ds	DNA	Caudovirales	Siphoviridae	Kelleziovirus	58871
NC_031231.1	Arthrobacter phage KellEzio	ds	DNA	Caudovirales	Siphoviridae	Kelleziovirus	58871
NC_031254.1	Arthrobacter phage Kitkat	ds	DNA	Caudovirales	Siphoviridae	Kelleziovirus	58560
KU647627.1	Arthrobacter phage Kitkat	ds	DNA	Caudovirales	Siphoviridae	Kelleziovirus	58560
KU160653.2	Arthrobacter phage Korra	ds	DNA	Caudovirales	Siphoviridae	Korravirus	43707
MF140415.1	Arthrobacter phage KylieMac	ds	DNA	Caudovirales	Siphoviridae	unclassified	15540
KU160654.1	Arthrobacter phage Laroye	ds	DNA	Caudovirales	Siphoviridae	Laroyevirus	60005
MF140417.1	Arthrobacter phage Link	ds	DNA	Caudovirales	Siphoviridae	unclassified	15521
MF140418.1	Arthrobacter phage LiSara	ds	DNA	Caudovirales	Siphoviridae	unclassified	60137
MF140419.1	Arthrobacter phage Lore	ds	DNA	Caudovirales	Siphoviridae	unclassified	15556
KX576641.1	Arthrobacter phage Lucy	ds	DNA	Caudovirales	Siphoviridae	unclassified	42944
KU160655.1	Arthrobacter phage Maggie	ds	DNA	Caudovirales	Siphoviridae	unclassified	15556
MF140420.1	Arthrobacter phage Mariposa	ds	DNA	Caudovirales	Siphoviridae	unclassified	15556
KU160656.1	Arthrobacter phage Martha	ds	DNA	Caudovirales	Myoviridae	unclassified	51027
KX576642.1	Arthrobacter phage Massimo	ds	DNA	Caudovirales	Siphoviridae	unclassified	15556
MG198782.1	Arthrobacter phage MeganNoll	ds	DNA	Caudovirales	Siphoviridae	unclassified	44258
MF185731.1	Arthrobacter phage Molivia	ds	DNA	Caudovirales	Siphoviridae	unclassified	58247
KU160657.1	Arthrobacter phage Moloch	ds	DNA	Caudovirales	Siphoviridae	unclassified	15630
NC_031224.2	Arthrobacter phage Mudcat	ds	DNA	Caudovirales	Siphoviridae	Mudcatvirus	59443
KU647628.2	Arthrobacter phage Mudcat	ds	DNA	Caudovirales	Siphoviridae	Mudcatvirus	59443
KU160658.1	Arthrobacter phage Muttlie	ds	DNA	Caudovirales	Siphoviridae	unclassified	15524
MF189174.1	Arthrobacter phage Nason	ds	DNA	Caudovirales	Siphoviridae	unclassified	58059
MF668279.1	Arthrobacter phage Nellie	ds	DNA	Caudovirales	Podoviridae	unclassified	45428
MF140423.1	Arthrobacter phage Nightmare	ds	DNA	Caudovirales	Siphoviridae	unclassified	58839
MF038790.1	Arthrobacter phage Niktson	ds	DNA	Caudovirales	Siphoviridae	unclassified	58405
MF140424.1	Arthrobacter phage Nubia	ds	DNA	Caudovirales	Siphoviridae	unclassified	44045
KX688102.1	Arthrobacter phage Oxynfrius	ds	DNA	Caudovirales	Siphoviridae	unclassified	44163
MF189177.1	Arthrobacter phage Piccoletto	ds	DNA	Caudovirales	Myoviridae	unclassified	49808
MF140425.1	Arthrobacter phage PitaDog	ds	DNA	Caudovirales	Siphoviridae	unclassified	42963
KU160659.1	Arthrobacter phage Preamble	ds	DNA	Caudovirales	Siphoviridae	Korravirus	43374
KU160660.1	Arthrobacter phage PrincessTrina	ds	DNA	Caudovirales	Myoviridae	unclassified	70265
KX610765.1	Arthrobacter phage Prospero	ds	DNA	Caudovirales	Siphoviridae	unclassified	15556
KU160661.1	Arthrobacter phage Pumancara	ds	DNA	Caudovirales	Siphoviridae	Korravirus	42830
KU160662.1	Arthrobacter phage RAP15	ds	DNA	Caudovirales	Siphoviridae	unclassified	44259
KX576640.1	Arthrobacter phage RcigaStruga	ds	DNA	Caudovirales	Siphoviridae	unclassified	43891
KU160663.1	Arthrobacter phage Rings	ds	DNA	Caudovirales	Siphoviridae	unclassified	59167
MF185723.1	Arthrobacter phage RosiePosie	ds	DNA	Caudovirales	Myoviridae	unclassified	70396
KU160664.1	Arthrobacter phage Salgado	ds	DNA	Caudovirales	Siphoviridae	unclassified	59807
KT355475.1	Arthrobacter phage Sandman	ds	DNA	Caudovirales	Siphoviridae	unclassified	15630
MF185724.1	Arthrobacter phage Scavito	ds	DNA	Caudovirales	Myoviridae	unclassified	70123
MF140426.1	Arthrobacter phage Seume	ds	DNA	Caudovirales	Siphoviridae	unclassified	15319
MF189178.1	Arthrobacter phage Shade	ds	DNA	Caudovirales	Myoviridae	unclassified	50930
MF140427.1	Arthrobacter phage Shrooms	ds	DNA	Caudovirales	Siphoviridae	unclassified	59707
KU160665.1	Arthrobacter phage Sonny	ds	DNA	Caudovirales	Myoviridae	unclassified	50909
KU160666.1	Arthrobacter phage SorJuana	ds	DNA	Caudovirales	Siphoviridae	unclassified	58979
KU160667.1	Arthrobacter phage Stratus	ds	DNA	Caudovirales	Siphoviridae	unclassified	15630
KX621004.1	Arthrobacter phage Suppi	ds	DNA	Caudovirales	Siphoviridae	unclassified	43914
MF140429.1	Arthrobacter phage Swenson	ds	DNA	Caudovirales	Siphoviridae	unclassified	15680
KU160668.1	Arthrobacter phage TaeYoung	ds	DNA	Caudovirales	Myoviridae	unclassified	50999
MF140431.1	Arthrobacter phage Taj14	ds	DNA	Caudovirales	Siphoviridae	unclassified	15546
KU160669.1	Arthrobacter phage Tank	ds	DNA	Caudovirales	Siphoviridae	Tankvirus	67592
MF140432.1	Arthrobacter phage Teacup	ds	DNA	Caudovirales	Siphoviridae	unclassified	58238
MF668285.1	Arthrobacter phage Temper16	ds	DNA	Caudovirales	Siphoviridae	unclassified	43950
MF377441.1	Arthrobacter phage Timinator	ds	DNA	Caudovirales	Siphoviridae	unclassified	51138
MF140433.1	Arthrobacter phage TinoCrisci	ds	DNA	Caudovirales	Siphoviridae	unclassified	15556
MF185725.1	Arthrobacter phage Tophat	ds	DNA	Caudovirales	Myoviridae	unclassified	70091
KU160670.1	Arthrobacter phage Toulouse	ds	DNA	Caudovirales	Siphoviridae	unclassified	15319
MF189175.1	Arthrobacter phage Tribby	ds	DNA	Caudovirales	Siphoviridae	unclassified	59084
KT783672.1	Arthrobacter phage TymAbreu	ds	DNA	Caudovirales	Siphoviridae	unclassified	15556
MG198779.1	Arthrobacter phage Urla	ds	DNA	Caudovirales	Siphoviridae	unclassified	43940
KX621005.1	Arthrobacter phage Vallejo	ds	DNA	Caudovirales	Siphoviridae	unclassified	43607
NC_022972.2	Arthrobacter phage vB_ArS-ArV2	ds	DNA	Caudovirales	Siphoviridae	unclassified	37372
KF692088.2	Arthrobacter phage vB_ArS-ArV2	ds	DNA	Caudovirales	Siphoviridae	unclassified	37372
NC_026606.1	Arthrobacter phage vB_ArtM-ArV1	ds	DNA	Caudovirales	Myoviridae	unclassified	71200
KM879463.1	Arthrobacter phage vB_ArtM-ArV1	ds	DNA	Caudovirales	Myoviridae	unclassified	71200
KU160671.1	Arthrobacter phage Vulture	ds	DNA	Caudovirales	Siphoviridae	unclassified	43336
MG099950.1	Arthrobacter phage Waltz	ds	DNA	Caudovirales	Siphoviridae	unclassified	58499
KU160672.2	Arthrobacter phage Wayne	ds	DNA	Caudovirales	Siphoviridae	Korravirus	44371
MF140434.1	Arthrobacter phage Wheelbite	ds	DNA	Caudovirales	Siphoviridae	unclassified	59879
KU160673.1	Arthrobacter phage Wilde	ds	DNA	Caudovirales	Siphoviridae	unclassified	68203
KU160674.1	Arthrobacter phage Yank	ds	DNA	Caudovirales	Siphoviridae	unclassified	15524
AB967974.1	Aurantimonas phage AmM-1	ds	DNA	Caudovirales	Caudovirales	unclassified	47800
NC_027334.1	Aurantimonas phage AmM-1	ds	DNA	Caudovirales	Caudovirales	unclassified	47800
NC_010355.1	Azospirillum phage Cd	ds	DNA	Caudovirales	Siphoviridae	unclassified	62337
CU468217.1	Azospirillum phage Cd	ds	DNA	Caudovirales	Siphoviridae	unclassified	62337
EF583821.1	Bacillus phage 0305phi8-36	ds	DNA	Caudovirales	Myoviridae	unclassified	218948
NC_009760.1	Bacillus phage 0305phi8-36	ds	DNA	Caudovirales	Myoviridae	unclassified	218948
MF288919.1	Bacillus phage AaronPhadgers	ds	DNA	Caudovirales	Myoviridae	unclassified	161772
MF498901.1	Bacillus phage Anthony	ds	DNA	Caudovirales	Myoviridae	unclassified	159983
NC_031039.1	Bacillus phage AR9	ds	DNA	Caudovirales	Myoviridae	unclassified	251042
KU878088.1	Bacillus phage AR9	ds	DNA	Caudovirales	Myoviridae	unclassified	251042
NC_031121.1	Bacillus phage Aurora	ds	DNA	Caudovirales	Podoviridae	unclassified	25908
KX349899.1	Bacillus phage Aurora	ds	DNA	Caudovirales	Podoviridae	unclassified	25908
NC_028887.1	Bacillus phage AvesoBmore	ds	DNA	Caudovirales	Myoviridae	B4virus	167431
KT307976.1	Bacillus phage AvesoBmore	ds	DNA	Caudovirales	Myoviridae	B4virus	167431
NC_018863.1	Bacillus phage B4	ds	DNA	Caudovirales	Myoviridae	B4virus	162596
JN790865.1	Bacillus phage B4	ds	DNA	Caudovirales	Myoviridae	B4virus	162596
JN797796.1	Bacillus phage B5S	ds	DNA	Caudovirales	Myoviridae	B4virus	162598
KC595511.2	Bacillus phage Basilisk	ds	DNA	Caudovirales	Siphoviridae	unclassified	82008
NC_018856.1	Bacillus phage Bastille	ds	DNA	Caudovirales	Myoviridae	Bastillevirus	153962
JF966203.1	Bacillus phage Bastille	ds	DNA	Caudovirales	Myoviridae	Bastillevirus	153962
NC_019515.1	Bacillus phage BCD7	ds	DNA	Caudovirales	Myoviridae	unclassified	93839
JN712910.1	Bacillus phage BCD7	ds	DNA	Caudovirales	Myoviridae	unclassified	93839
HE614282.1	Bacillus phage BceA1	ds	DNA	Caudovirales	Siphoviridae	unclassified	42932
NC_006557.1	Bacillus phage BCJA1c	ds	DNA	Caudovirales	Siphoviridae	unclassified	41092
AY616446.1	Bacillus phage BCJA1c	ds	DNA	Caudovirales	Siphoviridae	unclassified	41092
NC_024137.1	Bacillus phage Bcp1	ds	DNA	Caudovirales	Myoviridae	unclassified	152778
KJ451625.1	Bacillus phage Bcp1	ds	DNA	Caudovirales	Myoviridae	unclassified	152778
JN797797.1	Bacillus phage BCP78	ds	DNA	Caudovirales	Myoviridae	Spounavirinae Tsarbombavirus	156176
NC_018860.1	Bacillus phage BCP78	ds	DNA	Caudovirales	Myoviridae	Spounavirinae Tsarbombavirus	156176
KJ081346.1	Bacillus phage BCP8-2	ds	DNA	Caudovirales	Myoviridae	unclassified	159071
NC_027355.1	Bacillus phage BCP8-2	ds	DNA	Caudovirales	Myoviridae	unclassified	159071
JN797798.1	Bacillus phage BCU4	ds	DNA	Caudovirales	Myoviridae	Spounavirinae Tsarbombavirus	154371
KY921761.1	Bacillus phage BeachBum	ds	DNA	Caudovirales	Podoviridae	unclassified	21054
KX147229.1	Bacillus phage Belinda	ds	DNA	Caudovirales	Myoviridae	unclassified	162308
NC_031024.1	Bacillus phage Belinda	ds	DNA	Caudovirales	Myoviridae	unclassified	162308
NC_022769.1	Bacillus phage BigBertha	ds	DNA	Caudovirales	Myoviridae	B4virus	165238
KF669647.1	Bacillus phage BigBertha	ds	DNA	Caudovirales	Myoviridae	B4virus	165238
KX961629.1	Bacillus phage BJ4	ds	DNA	Caudovirales	Myoviridae	unclassified	160732
KT995480.1	Bacillus phage BM10	ds	DNA	Caudovirales	Myoviridae	unclassified	165213
NC_029069.1	Bacillus phage BM5	ds	DNA	Caudovirales	Myoviridae	unclassified	165031
KT995479.1	Bacillus phage BM5	ds	DNA	Caudovirales	Myoviridae	unclassified	165031
KT852578.1	Bacillus phage BMBtp1	ds	DNA	Caudovirales	Siphoviridae	unclassified	35838
KX190834.1	Bacillus phage BMBtpLA3	ds	DNA	Caudovirales	Siphoviridae	unclassified	37385
KM051843.1	Bacillus phage Bobb	ds	DNA	Caudovirales	Myoviridae	unclassified	160281
NC_024792.1	Bacillus phage Bobb	ds	DNA	Caudovirales	Myoviridae	unclassified	160281
NC_029121.1	Bacillus phage Bp8p-C	ds	DNA	Caudovirales	Myoviridae	unclassified	151417
KJ010547.1	Bacillus phage Bp8p-C	ds	DNA	Caudovirales	Myoviridae	unclassified	151417
KJ010548.1	Bacillus phage Bp8p-T	ds	DNA	Caudovirales	Myoviridae	unclassified	151419
NC_023501.1	Bacillus phage BPS10C	ds	DNA	Caudovirales	Myoviridae	unclassified	159590
KC430106.1	Bacillus phage BPS10C	ds	DNA	Caudovirales	Myoviridae	unclassified	159590
NC_018857.1	Bacillus phage BPS13	ds	DNA	Caudovirales	Myoviridae	Wphvirus	158305
JN654439.1	Bacillus phage BPS13	ds	DNA	Caudovirales	Myoviridae	Wphvirus	158305
NC_018085.1	Bacillus phage BtCS33	ds	DNA	Caudovirales	Siphoviridae	unclassified	41992
JN191664.1	Bacillus phage BtCS33	ds	DNA	Caudovirales	Siphoviridae	unclassified	41992
MG710484.1	Bacillus phage BtiUFT6.51-F	ds	DNA	Caudovirales	Siphoviridae	unclassified	42076
MF288918.1	Bacillus phage Bubs	ds	DNA	Caudovirales	Myoviridae	unclassified	162449
NC_024216.1	Bacillus phage CAM003	ds	DNA	Caudovirales	Myoviridae	Bastillevirus	160541
KJ489397.1	Bacillus phage CAM003	ds	DNA	Caudovirales	Myoviridae	Bastillevirus	160541
NC_022761.1	Bacillus phage CampHawk	ds	DNA	Caudovirales	Myoviridae	Spounavirinae Spo1virus unclassified SPO1-like viruses	146193
KF669649.1	Bacillus phage CampHawk	ds	DNA	Caudovirales	Myoviridae	Spounavirinae Spo1virus unclassified SPO1-like viruses	146193
KY963371.1	Bacillus phage Carmel_SA	ds	DNA	Caudovirales	Siphoviridae	unclassified	40165
DQ222851.1	Bacillus phage Cherry	ds	DNA	Caudovirales	Siphoviridae	unclassified	36615
NC_031015.1	Bacillus phage Claudi	ds	DNA	Caudovirales	Podoviridae	unclassified	26504
KX349900.1	Bacillus phage Claudi	ds	DNA	Caudovirales	Podoviridae	unclassified	26504
KF554508.2	Bacillus phage CP-51	ds	DNA	Caudovirales	Myoviridae	Cp51virus	138658
NC_025423.1	Bacillus phage CP-51	ds	DNA	Caudovirales	Myoviridae	Cp51virus	138658
KU847400.1	Bacillus phage Crookii	ds	DNA	Caudovirales	Myoviridae	unclassified	154012
KU577463.1	Bacillus phage Deep Blue	ds	DNA	Caudovirales	Myoviridae	unclassified	157501
NC_031056.1	Bacillus phage Deep Blue	ds	DNA	Caudovirales	Myoviridae	unclassified	157501
NC_031006.1	Bacillus phage DIGNKC	ds	DNA	Caudovirales	Myoviridae	unclassified	161552
KU737349.1	Bacillus phage DIGNKC	ds	DNA	Caudovirales	Myoviridae	unclassified	161552
NC_031054.1	Bacillus phage DirtyBetty	ds	DNA	Caudovirales	Myoviridae	unclassified	162415
KX349903.1	Bacillus phage DirtyBetty	ds	DNA	Caudovirales	Myoviridae	unclassified	162415
NC_030920.1	Bacillus phage Eldridge	ds	DNA	Caudovirales	Myoviridae	unclassified	165868
KU253712.1	Bacillus phage Eldridge	ds	DNA	Caudovirales	Myoviridae	unclassified	165868
KJ489398.1	Bacillus phage Evoli	ds	DNA	Caudovirales	Myoviridae	unclassified	159656
NC_024207.1	Bacillus phage Evoli	ds	DNA	Caudovirales	Myoviridae	unclassified	159656
KT207918.1	Bacillus phage Eyuki	ds	DNA	Caudovirales	Myoviridae	unclassified	162252
NC_028944.1	Bacillus phage Eyuki	ds	DNA	Caudovirales	Myoviridae	unclassified	162252
DQ150593.1	Bacillus phage Fah	ds	DNA	Caudovirales	Siphoviridae	unclassified	37974
NC_007814.1	Bacillus phage Fah	ds	DNA	Caudovirales	Siphoviridae	unclassified	37974
KY888882.1	Bacillus phage Flapjack	ds	DNA	Caudovirales	Myoviridae	unclassified	166137
DQ222853.1	Bacillus phage Gamma	ds	DNA	Caudovirales	Siphoviridae	unclassified	37253
DQ222855.1	Bacillus phage Gamma	ds	DNA	Caudovirales	Siphoviridae	unclassified	38067
DQ221100.2	Bacillus phage Gamma	ds	DNA	Caudovirales	Siphoviridae	unclassified	36083
NC_007458.1	Bacillus phage Gamma	ds	DNA	Caudovirales	Siphoviridae	unclassified	37253
DQ289556.1	Bacillus phage Gamma isolate d'Herelle	ds	DNA	Caudovirales	Siphoviridae	unclassified	37373
KC330681.1	Bacillus phage Gemini	ds	DNA	Caudovirales	Siphoviridae	Andromedavirus	49362
NC_022771.1	Bacillus phage Grass	ds	DNA	Caudovirales	Myoviridae	Nit1virus	156648
KF669652.1	Bacillus phage Grass	ds	DNA	Caudovirales	Myoviridae	Nit1virus	156648
NC_024213.1	Bacillus phage Hakuna	ds	DNA	Caudovirales	Myoviridae	Wphvirus	158100
KJ489399.1	Bacillus phage Hakuna	ds	DNA	Caudovirales	Myoviridae	Wphvirus	158100
KY821088.1	Bacillus phage Harambe	ds	DNA	Caudovirales	Podoviridae	unclassified	21684
MG763894.1	Bacillus phage HonestAbe	ds	DNA	Caudovirales	Myoviridae	unclassified	161129
KJ489400.1	Bacillus phage Hoody T	ds	DNA	Caudovirales	Myoviridae	unclassified	159837
NC_024205.1	Bacillus phage Hoody T	ds	DNA	Caudovirales	Myoviridae	unclassified	159837
MF288922.1	Bacillus phage Janet	ds	DNA	Caudovirales	Myoviridae	unclassified	160705
NC_027352.1	Bacillus phage JBP901	ds	DNA	Caudovirales	Myoviridae	unclassified	159492
KJ676859.1	Bacillus phage JBP901	ds	DNA	Caudovirales	Myoviridae	unclassified	159492
KC595512.2	Bacillus phage JL	ds	DNA	Caudovirales	Myoviridae	Cp51virus	137918
NC_028982.1	Bacillus phage JL	ds	DNA	Caudovirales	Myoviridae	Cp51virus	137918
MF156577.1	Bacillus phage Juan	ds	DNA	Caudovirales	Podoviridae	unclassified	25032
KU737345.1	Bacillus phage Juglone	ds	DNA	Caudovirales	Myoviridae	B4virus	164227
KX349902.1	Bacillus phage Kida	ds	DNA	Caudovirales	Myoviridae	unclassified	162151
NC_031012.1	Bacillus phage Kida	ds	DNA	Caudovirales	Myoviridae	unclassified	162151
MF156578.1	Bacillus phage KonjoTrouble	ds	DNA	Caudovirales	Podoviridae	unclassified	26061
KU836751.1	Bacillus phage Leo2	ds	DNA	Caudovirales	Siphoviridae	unclassified	48589
NC_027366.1	Bacillus phage Mater	ds	DNA	Caudovirales	Myoviridae	unclassified	164302
KM236245.1	Bacillus phage Mater	ds	DNA	Caudovirales	Myoviridae	unclassified	164302
NC_024211.1	Bacillus phage Megatron	ds	DNA	Caudovirales	Myoviridae	Wphvirus	158750
KJ489401.1	Bacillus phage Megatron	ds	DNA	Caudovirales	Myoviridae	Wphvirus	158750
KC685370.1	Bacillus phage MG-B1	ds	DNA	Caudovirales	Podoviridae	unclassified	27190
NC_021336.1	Bacillus phage MG-B1	ds	DNA	Caudovirales	Podoviridae	unclassified	27190
NC_027374.1	Bacillus phage Moonbeam	ds	DNA	Caudovirales	Myoviridae	unclassified	161239
KM236246.1	Bacillus phage Moonbeam	ds	DNA	Caudovirales	Myoviridae	unclassified	161239
KY963370.1	Bacillus phage Negev_SA	ds	DNA	Caudovirales	Siphoviridae	unclassified	40375
NC_031070.1	Bacillus phage Nemo	ds	DNA	Caudovirales	Myoviridae	unclassified	162375
KU737352.1	Bacillus phage Nemo	ds	DNA	Caudovirales	Myoviridae	unclassified	162375
EU622808.1	Bacillus phage Nf	ds	DNA	Caudovirales	Podoviridae	Picovirinae Phi29virus	18753
KU737344.1	Bacillus phage Nigalana	ds	DNA	Caudovirales	Myoviridae	unclassified	163041
NC_031037.1	Bacillus phage Nigalana	ds	DNA	Caudovirales	Myoviridae	unclassified	163041
NC_031049.1	Bacillus phage NotTheCreek	ds	DNA	Caudovirales	Myoviridae	unclassified	161929
KU737351.1	Bacillus phage NotTheCreek	ds	DNA	Caudovirales	Myoviridae	unclassified	161929
MF288921.1	Bacillus phage OTooleKemple52	ds	DNA	Caudovirales	Myoviridae	unclassified	161807
KF669655.1	Bacillus phage Page	ds	DNA	Caudovirales	Podoviridae	unclassified	39874
NC_022764.1	Bacillus phage Page	ds	DNA	Caudovirales	Podoviridae	unclassified	39874
NC_028926.1	Bacillus phage Palmer	ds	DNA	Caudovirales	Podoviridae	unclassified	40000
KP411017.1	Bacillus phage Palmer	ds	DNA	Caudovirales	Podoviridae	unclassified	40000
NC_027372.1	Bacillus phage Pascal	ds	DNA	Caudovirales	Podoviridae	unclassified	39639
KM236247.1	Bacillus phage Pascal	ds	DNA	Caudovirales	Podoviridae	unclassified	39639
NC_028782.1	Bacillus phage Pavlov	ds	DNA	Caudovirales	Podoviridae	unclassified	40024
KT001911.1	Bacillus phage Pavlov	ds	DNA	Caudovirales	Podoviridae	unclassified	40024
NC_017976.1	Bacillus phage PBC1	ds	DNA	Caudovirales	Siphoviridae	unclassified	41164
JQ619704.1	Bacillus phage PBC1	ds	DNA	Caudovirales	Siphoviridae	unclassified	41164
KT070867.1	Bacillus phage PBC2	ds	DNA	Caudovirales	Siphoviridae	unclassified	168689
KT070866.1	Bacillus phage PBC4	ds	DNA	Caudovirales	Siphoviridae	unclassified	80647
KT187252.1	Bacillus phage PBC6	ds	DNA	Caudovirales	Myoviridae	unclassified	157147
KX227757.1	Bacillus phage PfEFR-4	ds	DNA	Caudovirales	Siphoviridae	unclassified	43223
KX227760.1	Bacillus phage PfEFR-5	ds	DNA	Caudovirales	Siphoviridae	unclassified	43773
NC_031055.1	Bacillus phage PfEFR-5	ds	DNA	Caudovirales	Siphoviridae	unclassified	43773
KX227759.1	Bacillus phage PfIS075	ds	DNA	Caudovirales	Siphoviridae	unclassified	48709
KX227758.1	Bacillus phage PfNC7401	ds	DNA	Caudovirales	Siphoviridae	unclassified	48055
NC_004820.1	Bacillus phage phBC6A51	ds	DNA	Caudovirales	Podoviridae	unclassified	61395
NC_004821.1	Bacillus phage phBC6A52	ds	DNA	Caudovirales	Podoviridae	unclassified	38472
KY197768.1	Bacillus phage phi105	ds	DNA	Caudovirales	Siphoviridae	Lambdavirus	39202
NC_004167.1	Bacillus phage phi105	ds	DNA	Caudovirales	Siphoviridae	Lambdavirus	39325
AB016282.1	Bacillus phage phi105	ds	DNA	Caudovirales	Siphoviridae	Lambdavirus	39325
HM072038.1	Bacillus phage phi105	ds	DNA	Caudovirales	Siphoviridae	Lambdavirus	39318
KY030782.1	Bacillus phage phi3T	ds	DNA	Caudovirales	Siphoviridae	Lambdavirus	128375
NC_028886.1	Bacillus phage phi4B1	ds	DNA	Caudovirales	Siphoviridae	unclassified	38663
KT626446.1	Bacillus phage phi4B1	ds	DNA	Caudovirales	Siphoviridae	unclassified	38663
KT967075.1	Bacillus phage phi4I1	ds	DNA	Caudovirales	Siphoviridae	unclassified	41999
NC_029008.1	Bacillus phage phi4J1	ds	DNA	Caudovirales	Siphoviridae	unclassified	41486
KT970645.1	Bacillus phage phi4J1	ds	DNA	Caudovirales	Siphoviridae	unclassified	41486
NC_020081.2	Bacillus phage phiAGATE	ds	DNA	Caudovirales	Myoviridae	unclassified	149844
JX238501.3	Bacillus phage phiAGATE	ds	DNA	Caudovirales	Myoviridae	unclassified	149844
NC_023599.1	Bacillus phage phiCM3	ds	DNA	Caudovirales	Siphoviridae	unclassified	38772
KF296718.1	Bacillus phage phiCM3	ds	DNA	Caudovirales	Siphoviridae	unclassified	38772
AP013029.1	Bacillus phage phiNIT1	ds	DNA	Caudovirales	Myoviridae	Nit1virus	155631
NC_021856.1	Bacillus phage phiNIT1	ds	DNA	Caudovirales	Myoviridae	Nit1virus	155631
NC_019502.1	Bacillus phage phIS3501	ds	DNA	Caudovirales	Siphoviridae	unclassified	44401
JQ062992.1	Bacillus phage phIS3501	ds	DNA	Caudovirales	Siphoviridae	unclassified	44401
KT970646.1	Bacillus phage phiS58	ds	DNA	Caudovirales	Siphoviridae	unclassified	46635
NC_031100.1	Bacillus phage Phrodo	ds	DNA	Caudovirales	Myoviridae	unclassified	164443
KU737347.1	Bacillus phage Phrodo	ds	DNA	Caudovirales	Myoviridae	unclassified	164443
KX495186.1	Bacillus phage PK16	ds	DNA	Caudovirales	Myoviridae	Spounavirinae	158127
NC_020883.1	Bacillus phage PM1	ds	DNA	Caudovirales	Siphoviridae	unclassified	50861
AB711120.1	Bacillus phage PM1	ds	DNA	Caudovirales	Siphoviridae	unclassified	50861
NC_022770.1	Bacillus phage Pony	ds	DNA	Caudovirales	Podoviridae	unclassified	39844
KF669660.1	Bacillus phage Pony	ds	DNA	Caudovirales	Podoviridae	unclassified	39844
KM236248.1	Bacillus phage Pookie	ds	DNA	Caudovirales	Podoviridae	unclassified	40214
NC_027394.1	Bacillus phage Pookie	ds	DNA	Caudovirales	Podoviridae	unclassified	40214
KF669657.1	Bacillus phage poppyseed	ds	DNA	Caudovirales	Podoviridae	unclassified	39874
MF288917.1	Bacillus phage PPIsBest	ds	DNA	Caudovirales	Myoviridae	unclassified	162281
KF296717.1	Bacillus phage proCM3	ds	DNA	Caudovirales	Siphoviridae	unclassified	43278
KX961631.1	Bacillus phage QCM11	ds	DNA	Caudovirales	Podoviridae	unclassified	26054
KX961630.1	Bacillus phage QCM8	ds	DNA	Caudovirales	Myoviridae	unclassified	164911
MF156580.1	Bacillus phage RadRaab	ds	DNA	Caudovirales	Podoviridae	unclassified	23946
KJ489402.1	Bacillus phage Riley	ds	DNA	Caudovirales	Myoviridae	B4virus	162816
NC_024788.1	Bacillus phage Riley	ds	DNA	Caudovirales	Myoviridae	B4virus	162816
NC_031027.1	Bacillus phage SageFayge	ds	DNA	Caudovirales	Myoviridae	unclassified	162359
KU737350.1	Bacillus phage SageFayge	ds	DNA	Caudovirales	Myoviridae	unclassified	162359
NC_031034.1	Bacillus phage SalinJah	ds	DNA	Caudovirales	Myoviridae	unclassified	161140
KX011169.1	Bacillus phage SalinJah	ds	DNA	Caudovirales	Myoviridae	unclassified	161140
LT960610.1	Bacillus phage SBSphiC	ds	DNA	Caudovirales	Myoviridae	unclassified	144615
LT960608.1	Bacillus phage SBSphiJ	ds	DNA	Caudovirales	Myoviridae	unclassified	156875
KY947509.1	Bacillus phage SerPounce	ds	DNA	Caudovirales	Podoviridae	unclassified	27206
KC595513.2	Bacillus phage Shanette	ds	DNA	Caudovirales	Myoviridae	Cp51virus	138877
NC_028983.1	Bacillus phage Shanette	ds	DNA	Caudovirales	Myoviridae	Cp51virus	138877
KU640380.1	Bacillus phage Shbh1	ds	DNA	Caudovirales	Myoviridae	unclassified	138081
NC_030925.1	Bacillus phage Shbh1	ds	DNA	Caudovirales	Myoviridae	unclassified	138081
KT001912.1	Bacillus phage Silence	ds	DNA	Caudovirales	Siphoviridae	unclassified	40001
KC699836.1	Bacillus phage SIOphi	ds	DNA	Caudovirales	Myoviridae	unclassified	146698
KF669661.1	Bacillus phage Slash	ds	DNA	Caudovirales	Siphoviridae	Slashvirus	80382
NC_022774.1	Bacillus phage Slash	ds	DNA	Caudovirales	Siphoviridae	Slashvirus	80382
KX156152.1	Bacillus phage Smudge	ds	DNA	Caudovirales	Myoviridae	unclassified	162040
NC_019487.1	Bacillus phage SP-10	ds	DNA	Caudovirales	Myoviridae	unclassified	143986
AB605730.1	Bacillus phage SP-10	ds	DNA	Caudovirales	Myoviridae	unclassified	143986
KT624200.1	Bacillus phage SP-15	ds	DNA	Caudovirales	Myoviridae	unclassified	221908
NC_031245.1	Bacillus phage SP-15	ds	DNA	Caudovirales	Myoviridae	unclassified	221908
NC_030903.1	Bacillus phage SPG24	ds	DNA	Caudovirales	Myoviridae	Nit1virus	152069
AB930182.1	Bacillus phage SPG24	ds	DNA	Caudovirales	Myoviridae	Nit1virus	152069
KF669662.1	Bacillus phage Spock	ds	DNA	Caudovirales	Myoviridae	B4virus	164297
NC_022763.1	Bacillus phage Spock	ds	DNA	Caudovirales	Myoviridae	B4virus	164297
X97918.2	Bacillus phage SPP1	ds	DNA	Caudovirales	Siphoviridae	Lambdavirus	44010
NC_004166.2	Bacillus phage SPP1	ds	DNA	Caudovirales	Siphoviridae	Lambdavirus	44010
KP696447.1	Bacillus phage Stahl	ds	DNA	Caudovirales	Siphoviridae	Slashvirus	80148
NC_028856.1	Bacillus phage Stahl	ds	DNA	Caudovirales	Siphoviridae	Slashvirus	80148
KF669663.1	Bacillus phage Staley	ds	DNA	Caudovirales	Siphoviridae	Slashvirus	81656
NC_022767.1	Bacillus phage Staley	ds	DNA	Caudovirales	Siphoviridae	Slashvirus	81656
NC_028777.1	Bacillus phage Stills	ds	DNA	Caudovirales	Siphoviridae	Slashvirus	80798
KP696448.1	Bacillus phage Stills	ds	DNA	Caudovirales	Siphoviridae	Slashvirus	80798
NC_031032.1	Bacillus phage Stitch	ds	DNA	Caudovirales	Podoviridae	unclassified	24320
KX349901.1	Bacillus phage Stitch	ds	DNA	Caudovirales	Podoviridae	unclassified	24320
MF765814.1	Bacillus phage Taffo16	ds	DNA	Caudovirales	Myoviridae	unclassified	164241
KY963369.1	Bacillus phage Tavor_SA	ds	DNA	Caudovirales	Siphoviridae	unclassified	40397
EU887664.1	Bacillus phage TP21-L	ds	DNA	Caudovirales	Siphoviridae	unclassified	37456
NC_011645.1	Bacillus phage TP21-L	ds	DNA	Caudovirales	Siphoviridae	unclassified	37456
NC_022088.2	Bacillus phage Troll	ds	DNA	Caudovirales	Myoviridae	B4virus	163019
KF208639.2	Bacillus phage Troll	ds	DNA	Caudovirales	Myoviridae	B4virus	163019
NC_028890.1	Bacillus phage TsarBomba	ds	DNA	Caudovirales	Myoviridae	Spounavirinae Tsarbombavirus	162486
KT224359.1	Bacillus phage TsarBomba	ds	DNA	Caudovirales	Myoviridae	Spounavirinae Tsarbombavirus	162486
NC_023007.1	Bacillus phage vB_BanS-Tsamsa	ds	DNA	Caudovirales	Siphoviridae	unclassified	168876
KC481682.1	Bacillus phage vB_BanS-Tsamsa	ds	DNA	Caudovirales	Siphoviridae	unclassified	168876
JX094431.1	Bacillus phage vB_BceM_Bc431v3	ds	DNA	Caudovirales	Myoviridae	unclassified	158621
NC_020873.1	Bacillus phage vB_BceM_Bc431v3	ds	DNA	Caudovirales	Myoviridae	unclassified	158621
KT725776.1	Bacillus phage vB_BceS-MY192	ds	DNA	Caudovirales	Siphoviridae	unclassified	44696
NC_030904.1	Bacillus phage vB_BhaS-171	ds	DNA	Caudovirales	Siphoviridae	unclassified	38975
KU160496.1	Bacillus phage vB_BhaS-171	ds	DNA	Caudovirales	Siphoviridae	unclassified	38975
KT895374.1	Bacillus phage vB_BpuM-BpSp	ds	DNA	Caudovirales	Myoviridae	unclassified	255569
KY368639.1	Bacillus phage vB_BsuM-Goe2	ds	DNA	Caudovirales	Myoviridae	unclassified	146141
KU831549.1	Bacillus phage vB_BsuP-Goe1	ds	DNA	Caudovirales	Podoviridae	Picovirinae Phi29virus	18379
KT372714.1	Bacillus phage vB_BtS_BMBtp16	ds	DNA	Caudovirales	Siphoviridae	unclassified	34979
NC_028748.2	Bacillus phage vB_BtS_BMBtp3	ds	DNA	Caudovirales	Siphoviridae	unclassified	51366
KJ024807.2	Bacillus phage vB_BtS_BMBtp3	ds	DNA	Caudovirales	Siphoviridae	unclassified	51366
MF407276.1	Bacillus phage vB_BveP-Goe6	ds	DNA	Caudovirales	Podoviridae	Picovirinae Phi29virus	19105
KU737346.1	Bacillus phage Vinny	ds	DNA	Caudovirales	Myoviridae	unclassified	162865
NC_028789.1	Bacillus phage VMY22	ds	DNA	Caudovirales	Podoviridae	unclassified	18609
KT780304.1	Bacillus phage VMY22	ds	DNA	Caudovirales	Podoviridae	unclassified	18609
NC_016563.1	Bacillus phage W.Ph.	ds	DNA	Caudovirales	Myoviridae	Wphvirus	156897
HM144387.1	Bacillus phage W.Ph.	ds	DNA	Caudovirales	Myoviridae	Wphvirus	156897
KJ920400.1	Bacillus phage Waukesha92	ds	DNA	Caudovirales	Siphoviridae	unclassified	45648
NC_025424.1	Bacillus phage Waukesha92	ds	DNA	Caudovirales	Siphoviridae	unclassified	45648
MF288920.1	Bacillus phage Zainny	ds	DNA	Caudovirales	Myoviridae	unclassified	162692
KU737348.1	Bacillus phage Zuko	ds	DNA	Caudovirales	Myoviridae	unclassified	163345
NC_031116.1	Bacillus phage Zuko	ds	DNA	Caudovirales	Myoviridae	unclassified	163345
DQ840344.2	Bacillus virus 1	ds	DNA	Caudovirales	Caudovirales	unclassified	35055
NC_009737.2	Bacillus virus 1	ds	DNA	Caudovirales	Caudovirales	unclassified	35055
GU229986.1	Bacillus virus 250	ds	DNA	Caudovirales	Siphoviridae	Cecivirus	56505
NC_029024.1	Bacillus virus 250	ds	DNA	Caudovirales	Siphoviridae	Cecivirus	56505
NC_020478.1	Bacillus virus Andromeda	ds	DNA	Caudovirales	Siphoviridae	Andromedavirus	49259
KC330684.1	Bacillus virus Andromeda	ds	DNA	Caudovirales	Siphoviridae	Andromedavirus	49259
NC_004165.1	Bacillus virus B103	ds	DNA	Caudovirales	Podoviridae	Picovirinae Phi29virus	18630
X99260.1	Bacillus virus B103	ds	DNA	Caudovirales	Podoviridae	Picovirinae Phi29virus	18630
NC_022773.1	Bacillus virus Blastoid	ds	DNA	Caudovirales	Siphoviridae	Andromedavirus	50354
KF669648.1	Bacillus virus Blastoid	ds	DNA	Caudovirales	Siphoviridae	Andromedavirus	50354
JX887877.1	Bacillus virus BMBtp2	ds	DNA	Caudovirales	Siphoviridae	Tp21virus	36932
NC_019912.1	Bacillus virus BMBtp2	ds	DNA	Caudovirales	Siphoviridae	Tp21virus	36932
NC_020479.1	Bacillus virus Curly	ds	DNA	Caudovirales	Siphoviridae	Andromedavirus	49425
KC330679.1	Bacillus virus Curly	ds	DNA	Caudovirales	Siphoviridae	Andromedavirus	49425
KC330680.1	Bacillus virus Eoghan	ds	DNA	Caudovirales	Siphoviridae	Andromedavirus	49458
NC_020477.1	Bacillus virus Eoghan	ds	DNA	Caudovirales	Siphoviridae	Andromedavirus	49458
NC_020480.1	Bacillus virus Finn	ds	DNA	Caudovirales	Siphoviridae	Andromedavirus	50161
KC330683.1	Bacillus virus Finn	ds	DNA	Caudovirales	Siphoviridae	Andromedavirus	50161
NC_023719.1	Bacillus virus G	ds	DNA	Caudovirales	Myoviridae	unclassified	497513
JN638751.1	Bacillus virus G	ds	DNA	Caudovirales	Myoviridae	unclassified	497513
NC_002649.1	Bacillus virus GA1	ds	DNA	Caudovirales	Podoviridae	Picovirinae Phi29virus	21129
X96987.2	Bacillus virus GA1	ds	DNA	Caudovirales	Podoviridae	Picovirinae Phi29virus	21129
NC_022766.1	Bacillus virus Glittering	ds	DNA	Caudovirales	Siphoviridae	Andromedavirus	49246
KF669651.1	Bacillus virus Glittering	ds	DNA	Caudovirales	Siphoviridae	Andromedavirus	49246
EU874396.1	Bacillus virus IEBH	ds	DNA	Caudovirales	Siphoviridae	Cecivirus	53104
NC_011167.1	Bacillus virus IEBH	ds	DNA	Caudovirales	Siphoviridae	Cecivirus	53104
MF360957.1	Bacillus virus PBS1	ds	DNA	Caudovirales	Myoviridae	unclassified	252197
NC_011048.1	Bacillus virus phi29	ds	DNA	Caudovirales	Podoviridae	Picovirinae Phi29virus	19282
EU771092.1	Bacillus virus phi29	ds	DNA	Caudovirales	Podoviridae	Picovirinae Phi29virus	19282
KF669659.1	Bacillus virus Riggi	ds	DNA	Caudovirales	Siphoviridae	Andromedavirus	49836
NC_022765.1	Bacillus virus Riggi	ds	DNA	Caudovirales	Siphoviridae	Andromedavirus	49836
NC_001884.1	Bacillus virus SPbeta	ds	DNA	Caudovirales	Siphoviridae	Spbetavirus	134416
AF020713.1	Bacillus virus SPbeta	ds	DNA	Caudovirales	Siphoviridae	Spbetavirus	134416
NC_011421.1	Bacillus virus SPO1	ds	DNA	Caudovirales	Myoviridae	Spounavirinae Spo1virus unclassified SPO1-like viruses	132562
FJ230960.1	Bacillus virus SPO1	ds	DNA	Caudovirales	Myoviridae	Spounavirinae Spo1virus unclassified SPO1-like viruses	132562
AF031901.1	Bacillus virus SPO1	ds	DNA	Caudovirales	Myoviridae	Spounavirinae Spo1virus unclassified SPO1-like viruses	11500
KC330682.1	Bacillus virus Taylor	ds	DNA	Caudovirales	Siphoviridae	Andromedavirus	49492
DQ289555.1	Bacillus virus Wbeta	ds	DNA	Caudovirales	Siphoviridae	Wbetavirus	40867
NC_007734.1	Bacillus virus Wbeta	ds	DNA	Caudovirales	Siphoviridae	Wbetavirus	40867
LN889991.1	Bacteriophage 15G	ds	DNA	Caudovirales	Caudovirales	unclassified	48452
LN889993.1	Bacteriophage 4A	ds	DNA	Caudovirales	Caudovirales	unclassified	48214
NC_011551.1	Bacteriophage APSE-2	ds	DNA	Caudovirales	Podoviridae	unclassified	39867
EU794049.1	Bacteriophage APSE-2	ds	DNA	Caudovirales	Podoviridae	unclassified	39867
KP296792.1	Bacteriophage Lily	ds	DNA	Caudovirales	Siphoviridae	unclassified	44952
NC_028841.1	Bacteriophage Lily	ds	DNA	Caudovirales	Siphoviridae	unclassified	44952
KP296794.1	Bacteriophage Redbud	ds	DNA	Caudovirales	Siphoviridae	unclassified	37971
MF431736.1	Bacteriophage T5-like chee130_1	ds	DNA	Caudovirales	Siphoviridae	T5virus	121986
MF431739.1	Bacteriophage T5-like chee158	ds	DNA	Caudovirales	Siphoviridae	T5virus	121986
MF431730.1	Bacteriophage T5-like chee24	ds	DNA	Caudovirales	Siphoviridae	T5virus	120622
MF431740.1	Bacteriophage T5-like cott162	ds	DNA	Caudovirales	Siphoviridae	T5virus	121986
MF431731.1	Bacteriophage T5-like pork27	ds	DNA	Caudovirales	Siphoviridae	T5virus	120618
MF431732.1	Bacteriophage T5-like pork29	ds	DNA	Caudovirales	Siphoviridae	T5virus	120622
MF431735.1	Bacteriophage T5-like poul124	ds	DNA	Caudovirales	Siphoviridae	T5virus	120629
MF431738.1	Bacteriophage T5-like poul149	ds	DNA	Caudovirales	Siphoviridae	T5virus	121986
MF431734.1	Bacteriophage T5-like saus111K	ds	DNA	Caudovirales	Siphoviridae	T5virus	120620
MF431737.1	Bacteriophage T5-like saus132	ds	DNA	Caudovirales	Siphoviridae	T5virus	121986
MF431741.1	Bacteriophage T5-like saus176N	ds	DNA	Caudovirales	Siphoviridae	T5virus	121986
MF431733.1	Bacteriophage T5-like saus47N	ds	DNA	Caudovirales	Siphoviridae	T5virus	120622
KU230356.1	Bacteriophage vB_NpeS-2AV2	ds	DNA	Caudovirales	Caudovirales	unclassified	139100
HE608841.1	Bacteroides phage B124-14	ds	DNA	Caudovirales	Siphoviridae	unclassified	47159
NC_016770.1	Bacteroides phage B124-14	ds	DNA	Caudovirales	Siphoviridae	unclassified	47159
NC_011222.1	Bacteroides phage B40-8	ds	DNA	Caudovirales	Siphoviridae	unclassified	44929
FJ008913.1	Bacteroides phage B40-8	ds	DNA	Caudovirales	Siphoviridae	unclassified	44929
NC_015721.1	Bdellovibrio phage phi1402	ds	DNA	Caudovirales	Myoviridae	unclassified	23931
JF344709.1	Bdellovibrio phage phi1402	ds	DNA	Caudovirales	Myoviridae	unclassified	23931
JQ177062.1	Bdellovibrio phage phi1422	ds	DNA	Caudovirales	Myoviridae	unclassified	45354
NC_019525.1	Bdellovibrio phage phi1422	ds	DNA	Caudovirales	Myoviridae	unclassified	45354
AY526909.1	Bordetella phage BIP-1	ds	DNA	Caudovirales	Podoviridae	unclassified	42638
AY526908.1	Bordetella phage BMP-1	ds	DNA	Caudovirales	Podoviridae	unclassified	42663
KY000221.1	Bordetella phage CN1	ds	DNA	Caudovirales	Siphoviridae	unclassified	59779
KY000219.1	Bordetella phage CN2	ds	DNA	Caudovirales	Siphoviridae	unclassified	62030
KY000220.1	Bordetella phage FP1	ds	DNA	Caudovirales	Siphoviridae	unclassified	60332
KY000218.1	Bordetella phage MW2	ds	DNA	Caudovirales	Siphoviridae	unclassified	60160
NC_005357.1	Bordetella virus BPP1	ds	DNA	Caudovirales	Podoviridae	unclassified	42493
AY029185.2	Bordetella virus BPP1	ds	DNA	Caudovirales	Podoviridae	unclassified	42493
KX961385.1	Bordetella virus LK3	ds	DNA	Caudovirales	Siphoviridae	Yuavirus	59831
KC595517.1	Brevibacillus phage Abouo	ds	DNA	Caudovirales	Myoviridae	Abouovirus	45552
NC_029029.1	Brevibacillus phage Abouo	ds	DNA	Caudovirales	Myoviridae	Abouovirus	45552
KC595518.2	Brevibacillus phage Davies	ds	DNA	Caudovirales	Myoviridae	Abouovirus	45798
NC_022980.1	Brevibacillus phage Davies	ds	DNA	Caudovirales	Myoviridae	Abouovirus	45798
KC595516.1	Brevibacillus phage Emery	ds	DNA	Caudovirales	Myoviridae	unclassified	58573
NC_028805.1	Brevibacillus phage Jenst	ds	DNA	Caudovirales	Siphoviridae	Jenstvirus	126341
KT151955.1	Brevibacillus phage Jenst	ds	DNA	Caudovirales	Siphoviridae	Jenstvirus	126341
KC595515.1	Brevibacillus phage Jimmer1	ds	DNA	Caudovirales	Myoviridae	unclassified	54312
NC_029104.1	Brevibacillus phage Jimmer1	ds	DNA	Caudovirales	Myoviridae	unclassified	54312
KC595514.1	Brevibacillus phage Jimmer2	ds	DNA	Caudovirales	Myoviridae	unclassified	54312
NC_028969.1	Brevibacillus phage Osiris	ds	DNA	Caudovirales	Myoviridae	unclassified	52955
KT151956.1	Brevibacillus phage Osiris	ds	DNA	Caudovirales	Myoviridae	unclassified	52955
KT151958.1	Brevibacillus phage Powder	ds	DNA	Caudovirales	Myoviridae	unclassified	52992
KT151957.1	Brevibacillus phage SecTim467	ds	DNA	Caudovirales	Siphoviridae	Jenstvirus	130482
NC_028749.1	Brevibacillus phage Sundance	ds	DNA	Caudovirales	Siphoviridae	unclassified	134270
KT151959.1	Brevibacillus phage Sundance	ds	DNA	Caudovirales	Siphoviridae	unclassified	134270
MF668275.1	Brevibacterium phage LuckyBarnes	ds	DNA	Caudovirales	Siphoviridae	unclassified	50774
NC_015253.1	Brochothrix phage A9	ds	DNA	Caudovirales	Myoviridae	Spounavirinae	127065
HM242243.1	Brochothrix phage A9	ds	DNA	Caudovirales	Myoviridae	Spounavirinae	127065
NC_015254.1	Brochothrix phage BL3	ds	DNA	Caudovirales	Siphoviridae	unclassified	41518
HM144386.1	Brochothrix phage BL3	ds	DNA	Caudovirales	Siphoviridae	unclassified	41518
NC_015252.1	Brochothrix phage NF5	ds	DNA	Caudovirales	Siphoviridae	unclassified	36953
HM144385.1	Brochothrix phage NF5	ds	DNA	Caudovirales	Siphoviridae	unclassified	36953
KJ133689.1	Brucella phage 02_141	ds	DNA	Caudovirales	Podoviridae	Prtbvirus	41143
KJ133688.1	Brucella phage 02_19	ds	DNA	Caudovirales	Podoviridae	Prtbvirus	41143
KJ133703.1	Brucella phage 1066_141	ds	DNA	Caudovirales	Podoviridae	Prtbvirus	41143
KJ133702.1	Brucella phage 1066_19	ds	DNA	Caudovirales	Podoviridae	Prtbvirus	41143
KJ133693.1	Brucella phage 110_141	ds	DNA	Caudovirales	Podoviridae	Prtbvirus	41143
KJ133692.1	Brucella phage 110_19	ds	DNA	Caudovirales	Podoviridae	Prtbvirus	41142
KJ133691.1	Brucella phage 11sa_141	ds	DNA	Caudovirales	Podoviridae	Prtbvirus	41142
KJ133690.1	Brucella phage 11sa_19	ds	DNA	Caudovirales	Podoviridae	Prtbvirus	41143
KJ133695.1	Brucella phage 141_141	ds	DNA	Caudovirales	Podoviridae	Prtbvirus	41143
KJ133694.1	Brucella phage 141_19	ds	DNA	Caudovirales	Podoviridae	Prtbvirus	41143
KJ133697.1	Brucella phage 177_141	ds	DNA	Caudovirales	Podoviridae	Prtbvirus	41142
KJ133696.1	Brucella phage 177_19	ds	DNA	Caudovirales	Podoviridae	Prtbvirus	41142
KJ133699.1	Brucella phage 281_141	ds	DNA	Caudovirales	Podoviridae	Prtbvirus	41143
KJ133698.1	Brucella phage 281_19	ds	DNA	Caudovirales	Podoviridae	Prtbvirus	41143
KJ133701.1	Brucella phage 544_141	ds	DNA	Caudovirales	Podoviridae	Prtbvirus	41142
KJ133700.1	Brucella phage 544_19	ds	DNA	Caudovirales	Podoviridae	Prtbvirus	41142
KC556893.1	Brucella phage Bk	ds	DNA	Caudovirales	Podoviridae	Prtbvirus	38253
HG428758.1	Brucella phage F1	ds	DNA	Caudovirales	Podoviridae	Prtbvirus	41143
KC556894.1	Brucella phage Fz	ds	DNA	Caudovirales	Podoviridae	Prtbvirus	41142
KY056619.1	Brucella phage Iz	ds	DNA	Caudovirales	Podoviridae	unclassified	41446
NC_019447.1	Brucella phage Pr	ds	DNA	Caudovirales	Podoviridae	Prtbvirus	38253
JN939332.1	Brucella phage Pr	ds	DNA	Caudovirales	Podoviridae	Prtbvirus	38253
KC556895.1	Brucella phage R/C	ds	DNA	Caudovirales	Podoviridae	Prtbvirus	38253
HF569090.1	Brucella phage R/C	ds	DNA	Caudovirales	Podoviridae	Prtbvirus	38208
KC556896.1	Brucella phage S708	ds	DNA	Caudovirales	Podoviridae	Prtbvirus	38253
NC_019446.1	Brucella phage Tb	ds	DNA	Caudovirales	Podoviridae	Prtbvirus	41148
KC556897.1	Brucella phage Tb	ds	DNA	Caudovirales	Podoviridae	Prtbvirus	41142
HF569091.1	Brucella phage Tb	ds	DNA	Caudovirales	Podoviridae	Prtbvirus	41143
JN939331.1	Brucella phage Tb	ds	DNA	Caudovirales	Podoviridae	Prtbvirus	41148
KJ133705.1	Brucella phage Tb_141	ds	DNA	Caudovirales	Podoviridae	Prtbvirus	41142
KJ133704.1	Brucella phage Tbilisi	ds	DNA	Caudovirales	Podoviridae	Prtbvirus	41142
KJ133707.1	Brucella phage V_141	ds	DNA	Caudovirales	Podoviridae	Prtbvirus	41142
KJ133706.1	Brucella phage V_19	ds	DNA	Caudovirales	Podoviridae	Prtbvirus	41143
HF569092.1	Brucella phage Wb	ds	DNA	Caudovirales	Podoviridae	Prtbvirus	38253
KC556898.1	Brucella phage Wb	ds	DNA	Caudovirales	Podoviridae	Prtbvirus	38253
NC_018283.1	Burkholderia phage AH2	ds	DNA	Caudovirales	Siphoviridae	unclassified	58065
JN564907.1	Burkholderia phage AH2	ds	DNA	Caudovirales	Siphoviridae	unclassified	58065
DQ203855.1	Burkholderia phage Bcep176	ds	DNA	Caudovirales	Siphoviridae	unclassified	44856
NC_007497.1	Burkholderia phage Bcep176	ds	DNA	Caudovirales	Siphoviridae	unclassified	44856
NC_005886.2	Burkholderia phage BcepB1A	ds	DNA	Caudovirales	Myoviridae	unclassified	47399
AY616033.2	Burkholderia phage BcepB1A	ds	DNA	Caudovirales	Myoviridae	unclassified	47399
EF523948.1	Burkholderia phage BcepGomr	ds	DNA	Caudovirales	Siphoviridae	unclassified	52414
NC_009447.1	Burkholderia phage BcepGomr	ds	DNA	Caudovirales	Siphoviridae	unclassified	52414
AY357582.2	Burkholderia phage BcepNazgul	ds	DNA	Caudovirales	Siphoviridae	unclassified	57455
NC_005091.2	Burkholderia phage BcepNazgul	ds	DNA	Caudovirales	Siphoviridae	unclassified	57455
CP008753.1	Burkholderia phage BEK	ds	DNA	Caudovirales	Myoviridae	Peduovirinae P2virus	37631
HG793132.1	Burkholderia phage Bp-AMP1	ds	DNA	Caudovirales	Podoviridae	Autographivirinae	42409
HG796219.1	Burkholderia phage Bp-AMP2	ds	DNA	Caudovirales	Podoviridae	Autographivirinae	42492
HG796220.1	Burkholderia phage Bp-AMP3	ds	DNA	Caudovirales	Podoviridae	Autographivirinae	41882
HG796221.1	Burkholderia phage Bp-AMP4	ds	DNA	Caudovirales	Podoviridae	Autographivirinae	42112
EU307292.1	Burkholderia phage Bups phi1	ds	DNA	Caudovirales	Myoviridae	unclassified	19870
NC_022916.1	Burkholderia phage JG068	ds	DNA	Caudovirales	Podoviridae	Autographivirinae unclassified phiKMV-like phages	41604
KC853746.1	Burkholderia phage JG068	ds	DNA	Caudovirales	Podoviridae	Autographivirinae unclassified phiKMV-like phages	41604
NC_018278.1	Burkholderia phage KL1	ds	DNA	Caudovirales	Siphoviridae	Septima3virus	42832
JF939047.1	Burkholderia phage KL1	ds	DNA	Caudovirales	Siphoviridae	Septima3virus	42832
GU911304.1	Burkholderia phage KL3	ds	DNA	Caudovirales	Myoviridae	Peduovirinae P2virus	40555
NC_015266.1	Burkholderia phage KL3	ds	DNA	Caudovirales	Myoviridae	Peduovirinae P2virus	40555
EU822883.1	Burkholderia phage KS10	ds	DNA	Caudovirales	Myoviridae	unclassified	37635
NC_011216.1	Burkholderia phage KS10	ds	DNA	Caudovirales	Myoviridae	unclassified	37635
NC_015273.1	Burkholderia phage KS14	ds	DNA	Caudovirales	Myoviridae	Peduovirinae P2virus	32317
HM461982.1	Burkholderia phage KS14	ds	DNA	Caudovirales	Myoviridae	Peduovirinae P2virus	32317
GU911303.1	Burkholderia phage KS5	ds	DNA	Caudovirales	Myoviridae	Peduovirinae P2virus	37236
NC_015265.1	Burkholderia phage KS5	ds	DNA	Caudovirales	Myoviridae	Peduovirinae P2virus	37236
FJ982340.1	Burkholderia phage KS9	ds	DNA	Caudovirales	Siphoviridae	Lambdavirus	39896
NC_013055.1	Burkholderia phage KS9	ds	DNA	Caudovirales	Siphoviridae	Lambdavirus	39896
JX681814.1	Burkholderia phage phiX216	ds	DNA	Caudovirales	Myoviridae	Peduovirinae P2virus	37637
NC_021343.1	Burkholderia phage ST79	ds	DNA	Caudovirales	Myoviridae	unclassified	35430
KC462197.1	Burkholderia phage ST79	ds	DNA	Caudovirales	Myoviridae	unclassified	35430
KP966108.1	Burkholderia phage vB_BceM_AP3	ds	DNA	Caudovirales	Myoviridae	unclassified	36499
NC_005263.2	Burkholderia virus Bcep1	ds	DNA	Caudovirales	Myoviridae	unclassified	48177
AY369265.2	Burkholderia virus Bcep1	ds	DNA	Caudovirales	Myoviridae	unclassified	48177
AY349011.3	Burkholderia virus Bcep22	ds	DNA	Caudovirales	Podoviridae	unclassified	63882
NC_005262.3	Burkholderia virus Bcep22	ds	DNA	Caudovirales	Podoviridae	unclassified	63882
NC_005342.2	Burkholderia virus Bcep43	ds	DNA	Caudovirales	Myoviridae	unclassified	48024
AY368235.2	Burkholderia virus Bcep43	ds	DNA	Caudovirales	Myoviridae	unclassified	48024
NC_004333.2	Burkholderia virus Bcep781	ds	DNA	Caudovirales	Myoviridae	unclassified	48247
AF543311.2	Burkholderia virus Bcep781	ds	DNA	Caudovirales	Myoviridae	unclassified	48247
NC_005887.1	Burkholderia virus BcepC6B	ds	DNA	Caudovirales	Podoviridae	unclassified	42415
AY605181.1	Burkholderia virus BcepC6B	ds	DNA	Caudovirales	Podoviridae	unclassified	42415
EF153632.1	Burkholderia virus BcepF1	ds	DNA	Caudovirales	Myoviridae	unclassified	72415
NC_009015.1	Burkholderia virus BcepF1	ds	DNA	Caudovirales	Myoviridae	unclassified	72415
NC_012743.2	Burkholderia virus Bcepil02	ds	DNA	Caudovirales	Podoviridae	unclassified	62715
FJ937737.2	Burkholderia virus Bcepil02	ds	DNA	Caudovirales	Podoviridae	unclassified	62715
NC_019917.1	Burkholderia virus Bcepmigl	ds	DNA	Caudovirales	Podoviridae	unclassified	62952
JX104231.1	Burkholderia virus Bcepmigl	ds	DNA	Caudovirales	Podoviridae	unclassified	62952
NC_005882.1	Burkholderia virus BcepMu	ds	DNA	Caudovirales	Myoviridae	unclassified	36748
AY539836.1	Burkholderia virus BcepMu	ds	DNA	Caudovirales	Myoviridae	unclassified	36748
NC_009604.1	Burkholderia virus BcepNY3	ds	DNA	Caudovirales	Myoviridae	unclassified	47382
EF602154.1	Burkholderia virus BcepNY3	ds	DNA	Caudovirales	Myoviridae	unclassified	47382
NC_018452.1	Burkholderia virus DC1	ds	DNA	Caudovirales	Podoviridae	unclassified	61847
JN662425.1	Burkholderia virus DC1	ds	DNA	Caudovirales	Podoviridae	unclassified	61847
NC_005284.1	Burkholderia virus phi1026b	ds	DNA	Caudovirales	Siphoviridae	E125virus	54865
AY453853.1	Burkholderia virus phi1026b	ds	DNA	Caudovirales	Siphoviridae	E125virus	54865
DQ087285.2	Burkholderia virus phi52237	ds	DNA	Caudovirales	Myoviridae	Peduovirinae P2virus	37639
NC_007145.2	Burkholderia virus phi52237	ds	DNA	Caudovirales	Myoviridae	Peduovirinae P2virus	37639
CP000625.2	Burkholderia virus phi6442	ds	DNA	Caudovirales	Siphoviridae	E125virus	48674
NC_009235.2	Burkholderia virus phi6442	ds	DNA	Caudovirales	Siphoviridae	E125virus	48674
CP000624.1	Burkholderia virus phiE122	ds	DNA	Caudovirales	Myoviridae	Peduovirinae P2virus	36690
NC_009236.1	Burkholderia virus phiE122	ds	DNA	Caudovirales	Myoviridae	Peduovirinae P2virus	36690
AF447491.1	Burkholderia virus phiE125	ds	DNA	Caudovirales	Siphoviridae	E125virus	53373
NC_003309.1	Burkholderia virus phiE125	ds	DNA	Caudovirales	Siphoviridae	E125virus	53373
CP000623.1	Burkholderia virus phiE202	ds	DNA	Caudovirales	Myoviridae	Peduovirinae P2virus	35741
NC_009234.1	Burkholderia virus phiE202	ds	DNA	Caudovirales	Myoviridae	Peduovirinae P2virus	35741
CP000622.1	Burkholderia virus phiE255	ds	DNA	Caudovirales	Myoviridae	unclassified	37446
NC_009237.1	Burkholderia virus phiE255	ds	DNA	Caudovirales	Myoviridae	unclassified	37446
NC_018861.1	Campylobacter phage CP30A	ds	DNA	Caudovirales	Myoviridae	Cp8virus	133572
JX569801.1	Campylobacter phage CP30A	ds	DNA	Caudovirales	Myoviridae	Cp8virus	133572
KF148616.1	Campylobacter phage CP8	ds	DNA	Caudovirales	Myoviridae	Cp8virus	132667
NC_031909.1	Campylobacter phage PC14	ds	DNA	Caudovirales	Myoviridae	Cp8virus	134927
KX236333.1	Campylobacter phage PC14	ds	DNA	Caudovirales	Myoviridae	Cp8virus	134927
HE815464.1	Campylobacter virus CP21	ds	DNA	Caudovirales	Myoviridae	Cp220virus	182833
NC_019507.1	Campylobacter virus CP21	ds	DNA	Caudovirales	Myoviridae	Cp220virus	182833
NC_027997.1	Campylobacter virus CP220	ds	DNA	Caudovirales	Myoviridae	Cp220virus	177534
FN667788.1	Campylobacter virus CP220	ds	DNA	Caudovirales	Myoviridae	Cp220virus	177534
FR823450.1	Campylobacter virus CP81	ds	DNA	Caudovirales	Myoviridae	Cp8virus	132454
NC_027996.1	Campylobacter virus CPt10	ds	DNA	Caudovirales	Myoviridae	Cp220virus	175720
FN667789.1	Campylobacter virus CPt10	ds	DNA	Caudovirales	Myoviridae	Cp220virus	175720
NC_016562.1	Campylobacter virus CPX	ds	DNA	Caudovirales	Myoviridae	Cp8virus	132662
JN132397.1	Campylobacter virus CPX	ds	DNA	Caudovirales	Myoviridae	Cp8virus	132662
HM246724.1	Campylobacter virus IBB35	ds	DNA	Caudovirales	Myoviridae	Cp220virus	24608
HM246721.1	Campylobacter virus IBB35	ds	DNA	Caudovirales	Myoviridae	Cp220virus	51534
HM246722.1	Campylobacter virus IBB35	ds	DNA	Caudovirales	Myoviridae	Cp220virus	27985
HM246720.1	Campylobacter virus IBB35	ds	DNA	Caudovirales	Myoviridae	Cp220virus	53237
HM246723.1	Campylobacter virus IBB35	ds	DNA	Caudovirales	Myoviridae	Cp220virus	14701
GU296433.1	Campylobacter virus NCTC12673	ds	DNA	Caudovirales	Myoviridae	Cp8virus	135041
NC_015464.1	Campylobacter virus NCTC12673	ds	DNA	Caudovirales	Myoviridae	Cp8virus	135041
KY555142.1	Caulobacter phage Ccr10	ds	DNA	Caudovirales	Siphoviridae	Phicbkvirus	219348
KY555143.1	Caulobacter phage Ccr2	ds	DNA	Caudovirales	Siphoviridae	Phicbkvirus	220299
KY555145.1	Caulobacter phage Ccr29	ds	DNA	Caudovirales	Siphoviridae	Phicbkvirus	229319
KY555146.1	Caulobacter phage Ccr32	ds	DNA	Caudovirales	Siphoviridae	Phicbkvirus	215799
KY555147.1	Caulobacter phage Ccr34	ds	DNA	Caudovirales	Siphoviridae	Phicbkvirus	216240
KY555144.1	Caulobacter phage Ccr5	ds	DNA	Caudovirales	Siphoviridae	Phicbkvirus	218729
JX100810.1	Caulobacter phage CcrColossus	ds	DNA	Caudovirales	Siphoviridae	unclassified	279967
NC_019406.1	Caulobacter phage CcrColossus	ds	DNA	Caudovirales	Siphoviridae	unclassified	279967
GU393987.1	Caulobacter phage Cd1	ds	DNA	Caudovirales	Podoviridae	Autographivirinae unclassified phiKMV-like phages	41581
KF301602.1	Caulobacter phage Cr30	ds	DNA	Caudovirales	Myoviridae	unclassified	155997
NC_025422.1	Caulobacter phage Cr30	ds	DNA	Caudovirales	Myoviridae	unclassified	155997
MF621978.1	Caulobacter phage Lullwater	ds	DNA	Caudovirales	Podoviridae	unclassified	44638
NC_029092.1	Caulobacter phage Percy	ds	DNA	Caudovirales	Podoviridae	unclassified	44974
KT381879.1	Caulobacter phage Percy	ds	DNA	Caudovirales	Podoviridae	unclassified	44974
KT001913.1	Caulobacter phage Sansa	ds	DNA	Caudovirales	Siphoviridae	unclassified	80297
KT001914.1	Caulobacter phage Seuss	ds	DNA	Caudovirales	Siphoviridae	unclassified	85138
NC_019410.1	Caulobacter virus Karma	ds	DNA	Caudovirales	Siphoviridae	Phicbkvirus	221828
JX100811.1	Caulobacter virus Karma	ds	DNA	Caudovirales	Siphoviridae	Phicbkvirus	221828
JX100812.1	Caulobacter virus Magneto	ds	DNA	Caudovirales	Siphoviridae	Phicbkvirus	218929
NC_019407.1	Caulobacter virus Magneto	ds	DNA	Caudovirales	Siphoviridae	Phicbkvirus	218929
JX163858.1	Caulobacter virus phiCbK	ds	DNA	Caudovirales	Siphoviridae	Phicbkvirus	205504
JX100813.1	Caulobacter virus phiCbK	ds	DNA	Caudovirales	Siphoviridae	Phicbkvirus	215710
NC_019405.1	Caulobacter virus phiCbK	ds	DNA	Caudovirales	Siphoviridae	Phicbkvirus	215710
NC_019408.1	Caulobacter virus Rogue	ds	DNA	Caudovirales	Siphoviridae	Phicbkvirus	223720
JX100814.1	Caulobacter virus Rogue	ds	DNA	Caudovirales	Siphoviridae	Phicbkvirus	223720
NC_019411.1	Caulobacter virus Swift	ds	DNA	Caudovirales	Siphoviridae	Phicbkvirus	219216
JX100809.1	Caulobacter virus Swift	ds	DNA	Caudovirales	Siphoviridae	Phicbkvirus	219216
NC_018280.1	Celeribacter phage P12053L	ds	DNA	Caudovirales	Caudovirales	unclassified	38889
JQ809650.1	Celeribacter phage P12053L	ds	DNA	Caudovirales	Caudovirales	unclassified	38889
KC821618.1	Cellulophaga phage phi10:1	ds	DNA	Caudovirales	Siphoviridae	unclassified	53664
NC_021802.1	Cellulophaga phage phi10:1	ds	DNA	Caudovirales	Siphoviridae	unclassified	53664
NC_021791.1	Cellulophaga phage phi12:1	ds	DNA	Caudovirales	Siphoviridae	Cba181virus	39148
KC821613.1	Cellulophaga phage phi12:1	ds	DNA	Caudovirales	Siphoviridae	Cba181virus	39148
KC821615.1	Cellulophaga phage phi12:3	ds	DNA	Caudovirales	Siphoviridae	Cba181virus	39151
KC821625.1	Cellulophaga phage phi13:1	ds	DNA	Caudovirales	Siphoviridae	Cbastvirus	76666
NC_021803.1	Cellulophaga phage phi13:2	ds	DNA	Caudovirales	Podoviridae	unclassified	72369
KC821633.1	Cellulophaga phage phi13:2	ds	DNA	Caudovirales	Podoviridae	unclassified	72369
KC821624.1	Cellulophaga phage phi14:2	ds	DNA	Caudovirales	Podoviridae	unclassified	100418
NC_021806.1	Cellulophaga phage phi14:2	ds	DNA	Caudovirales	Podoviridae	unclassified	100418
KC821617.1	Cellulophaga phage phi17:1	ds	DNA	Caudovirales	Siphoviridae	Cba181virus	38776
NC_021795.1	Cellulophaga phage phi17:1	ds	DNA	Caudovirales	Siphoviridae	Cba181virus	38776
NC_021798.1	Cellulophaga phage phi17:2	ds	DNA	Caudovirales	Podoviridae	Cba41virus	145343
KC821609.1	Cellulophaga phage phi17:2	ds	DNA	Caudovirales	Podoviridae	Cba41virus	145343
KT962247.1	Cellulophaga phage phi17:2_18	ds	DNA	Caudovirales	Podoviridae	Cba41virus	145343
KC821619.1	Cellulophaga phage phi18:1	ds	DNA	Caudovirales	Siphoviridae	Cba181virus	39189
NC_021790.1	Cellulophaga phage phi18:1	ds	DNA	Caudovirales	Siphoviridae	Cba181virus	39189
KC821627.1	Cellulophaga phage phi18:2	ds	DNA	Caudovirales	Siphoviridae	Cba181virus	38476
KC821620.1	Cellulophaga phage phi18:3	ds	DNA	Caudovirales	Podoviridae	unclassified	71443
NC_021794.1	Cellulophaga phage phi18:3	ds	DNA	Caudovirales	Podoviridae	unclassified	71443
KC821607.1	Cellulophaga phage phi19:1	ds	DNA	Caudovirales	Siphoviridae	unclassified	57447
NC_021799.1	Cellulophaga phage phi19:1	ds	DNA	Caudovirales	Siphoviridae	unclassified	57447
KC821621.1	Cellulophaga phage phi19:2	ds	DNA	Caudovirales	Siphoviridae	Cbastvirus	78275
NC_021789.1	Cellulophaga phage phi19:3	ds	DNA	Caudovirales	Podoviridae	unclassified	75994
KC821608.1	Cellulophaga phage phi19:3	ds	DNA	Caudovirales	Podoviridae	unclassified	75994
KC821630.1	Cellulophaga phage phi3:1	ds	DNA	Caudovirales	Myoviridae	unclassified	54427
KC821614.1	Cellulophaga phage phi38:1	ds	DNA	Caudovirales	Podoviridae	unclassified	72534
NC_021796.1	Cellulophaga phage phi38:1	ds	DNA	Caudovirales	Podoviridae	unclassified	72534
KC821629.1	Cellulophaga phage phi38:2	ds	DNA	Caudovirales	Myoviridae	unclassified	54012
KC821626.1	Cellulophaga phage phi39:1	ds	DNA	Caudovirales	Siphoviridae	unclassified	28760
NC_021804.1	Cellulophaga phage phi39:1	ds	DNA	Caudovirales	Siphoviridae	unclassified	28760
KC821610.1	Cellulophaga phage phi3ST:2	ds	DNA	Caudovirales	Myoviridae	unclassified	54015
KC821632.1	Cellulophaga phage phi4:1	ds	DNA	Caudovirales	Podoviridae	Cba41virus	145865
NC_021788.1	Cellulophaga phage phi4:1	ds	DNA	Caudovirales	Podoviridae	Cba41virus	145865
KT962245.1	Cellulophaga phage phi4:1_13	ds	DNA	Caudovirales	Podoviridae	Cba41virus	145865
KT962246.1	Cellulophaga phage phi4:1_18	ds	DNA	Caudovirales	Podoviridae	Cba41virus	145865
KC821612.1	Cellulophaga phage phi40:1	ds	DNA	Caudovirales	Podoviridae	unclassified	72529
NC_021800.1	Cellulophaga phage phi46:1	ds	DNA	Caudovirales	Siphoviridae	unclassified	34844
KC821611.1	Cellulophaga phage phi46:1	ds	DNA	Caudovirales	Siphoviridae	unclassified	34844
KC821622.1	Cellulophaga phage phi46:3	ds	DNA	Caudovirales	Podoviridae	unclassified	72961
NC_021792.1	Cellulophaga phage phi46:3	ds	DNA	Caudovirales	Podoviridae	unclassified	72961
KC821634.1	Cellulophaga phage phi47:1	ds	DNA	Caudovirales	Myoviridae	unclassified	54016
NC_020860.1	Cellulophaga phage phiSM	ds	DNA	Caudovirales	Myoviridae	unclassified	44557
HQ317392.1	Cellulophaga phage phiSM	ds	DNA	Caudovirales	Myoviridae	unclassified	44557
KC821616.1	Cellulophaga phage phiSM	ds	DNA	Caudovirales	Myoviridae	unclassified	54566
KC821604.1	Cellulophaga phage phiST	ds	DNA	Caudovirales	Siphoviridae	Cbastvirus	78269
NC_020842.1	Cellulophaga phage phiST	ds	DNA	Caudovirales	Siphoviridae	Cbastvirus	79114
HQ634192.1	Cellulophaga phage phiST	ds	DNA	Caudovirales	Siphoviridae	Cbastvirus	79114
MG250484.1	Citrobacter phage CF1	ds	DNA	Caudovirales	Caudovirales	unclassified	171911
KY694971.1	Citrobacter phage CF1	ds	DNA	Caudovirales	Caudovirales	unclassified	50339
NC_023576.1	Citrobacter phage CR44b	ds	DNA	Caudovirales	Podoviridae	Autographivirinae	39207
NC_023548.1	Citrobacter phage CR8	ds	DNA	Caudovirales	Podoviridae	Autographivirinae	39651
NC_027988.2	Citrobacter phage CVT22	ds	DNA	Caudovirales	Podoviridae	unclassified	47636
KP774835.2	Citrobacter phage CVT22	ds	DNA	Caudovirales	Podoviridae	unclassified	47636
NC_029013.1	Citrobacter phage IME-CF2	ds	DNA	Caudovirales	Myoviridae	Tevenvirinae T4virus	177688
KR869820.1	Citrobacter phage IME-CF2	ds	DNA	Caudovirales	Myoviridae	Tevenvirinae T4virus	177688
NC_028755.1	Citrobacter phage Margaery	ds	DNA	Caudovirales	Myoviridae	Tevenvirinae T4virus	178182
KT381880.1	Citrobacter phage Margaery	ds	DNA	Caudovirales	Myoviridae	Tevenvirinae T4virus	178182
NC_028857.1	Citrobacter phage Merlin	ds	DNA	Caudovirales	Myoviridae	Tevenvirinae Moonvirus	172733
KT001915.1	Citrobacter phage Merlin	ds	DNA	Caudovirales	Myoviridae	Tevenvirinae Moonvirus	172733
KT001916.1	Citrobacter phage Michonne	ds	DNA	Caudovirales	Myoviridae	Ounavirinae Mooglevirus	90000
NC_028247.1	Citrobacter phage Michonne	ds	DNA	Caudovirales	Myoviridae	Ounavirinae Mooglevirus	90000
KY654690.2	Citrobacter phage Mijalis	ds	DNA	Caudovirales	Myoviridae	unclassified	87998
NC_025414.1	Citrobacter phage Miller	ds	DNA	Caudovirales	Myoviridae	Tevenvirinae T4virus	178171
KM236237.1	Citrobacter phage Miller	ds	DNA	Caudovirales	Myoviridae	Tevenvirinae T4virus	178171
KM236239.1	Citrobacter phage Moogle	ds	DNA	Caudovirales	Myoviridae	Ounavirinae Mooglevirus	87999
NC_027293.1	Citrobacter phage Moogle	ds	DNA	Caudovirales	Myoviridae	Ounavirinae Mooglevirus	87999
KM236240.1	Citrobacter phage Moon	ds	DNA	Caudovirales	Myoviridae	Tevenvirinae Moonvirus	170341
NC_027331.1	Citrobacter phage Moon	ds	DNA	Caudovirales	Myoviridae	Tevenvirinae Moonvirus	170341
KT363872.2	Citrobacter phage Mordin	ds	DNA	Caudovirales	Myoviridae	Ounavirinae Mooglevirus	89596
KP313531.1	Citrobacter phage phiCFP-1	ds	DNA	Caudovirales	Podoviridae	unclassified	38625
NC_028880.1	Citrobacter phage phiCFP-1	ds	DNA	Caudovirales	Podoviridae	unclassified	38625
NC_031066.1	Citrobacter phage SH1	ds	DNA	Caudovirales	Podoviridae	Autographivirinae T7virus	39434
KU687347.1	Citrobacter phage SH1	ds	DNA	Caudovirales	Podoviridae	Autographivirinae T7virus	39434
NC_031092.1	Citrobacter phage SH2	ds	DNA	Caudovirales	Podoviridae	Autographivirinae T7virus	39158
KU687348.1	Citrobacter phage SH2	ds	DNA	Caudovirales	Podoviridae	Autographivirinae T7virus	39158
NC_031123.1	Citrobacter phage SH3	ds	DNA	Caudovirales	Podoviridae	Autographivirinae T7virus	39444
KU687349.1	Citrobacter phage SH3	ds	DNA	Caudovirales	Podoviridae	Autographivirinae T7virus	39444
KU687350.1	Citrobacter phage SH4	ds	DNA	Caudovirales	Podoviridae	Autographivirinae T7virus	39274
NC_031018.1	Citrobacter phage SH4	ds	DNA	Caudovirales	Podoviridae	Autographivirinae T7virus	39274
KU687351.1	Citrobacter phage SH5	ds	DNA	Caudovirales	Podoviridae	Autographivirinae T7virus	39832
NC_031057.1	Citrobacter phage vB_CfrM_CfP1	ds	DNA	Caudovirales	Myoviridae	Tevenvirinae T4virus	180219
KX245890.1	Citrobacter phage vB_CfrM_CfP1	ds	DNA	Caudovirales	Myoviridae	Tevenvirinae T4virus	180219
MG775043.1	Citrobacter phage vB_CroM_CrRp10	ds	DNA	Caudovirales	Myoviridae	Tevenvirinae	171500
MG775042.1	Citrobacter phage vB_CroP_CrRp3	ds	DNA	Caudovirales	Podoviridae	unclassified	44349
NC_027350.1	Citrobacter virus Stevie	ds	DNA	Caudovirales	Siphoviridae	Tunavirinae Tlsvirus	49816
KM236241.1	Citrobacter virus Stevie	ds	DNA	Caudovirales	Siphoviridae	Tunavirinae Tlsvirus	49816
NC_013698.1	Clavibacter phage CMP1	ds	DNA	Caudovirales	Siphoviridae	unclassified	58652
GQ241246.1	Clavibacter phage CMP1	ds	DNA	Caudovirales	Siphoviridae	unclassified	58652
NC_023549.1	Clavibacter phage CN1A	ds	DNA	Caudovirales	Siphoviridae	unclassified	56789
KF669650.1	Clavibacter phage CN1A	ds	DNA	Caudovirales	Siphoviridae	unclassified	56789
AB012112.1	Clostridium botulinum D phage	ds	DNA	Caudovirales	Myoviridae	unclassified	11584
X72793.1	Clostridium botulinum phage 1C	ds	DNA	Caudovirales	Myoviridae	unclassified	12297
AP008983.1	Clostridium phage c-st	ds	DNA	Caudovirales	Myoviridae	unclassified	185683
NC_007581.1	Clostridium phage c-st	ds	DNA	Caudovirales	Myoviridae	unclassified	185683
KX228400.1	Clostridium phage CDKM15	ds	DNA	Caudovirales	Myoviridae	unclassified	50605
KX228399.1	Clostridium phage CDKM9	ds	DNA	Caudovirales	Myoviridae	unclassified	49822
HG531805.1	Clostridium phage CDMH1	ds	DNA	Caudovirales	Myoviridae	unclassified	54279
NC_024144.1	Clostridium phage CDMH1	ds	DNA	Caudovirales	Myoviridae	unclassified	54279
KU057941.1	Clostridium phage CDSH1	ds	DNA	Caudovirales	Siphoviridae	unclassified	41619
KY206887.1	Clostridium phage Clo-PEP-1	ds	DNA	Caudovirales	Myoviridae	unclassified	50401
MF001357.1	Clostridium phage CP3	ds	DNA	Caudovirales	Myoviridae	unclassified	52068
KY996523.1	Clostridium phage CPS1	ds	DNA	Caudovirales	Podoviridae	unclassified	19089
HM640230.1	Clostridium phage CpV1	ds	DNA	Caudovirales	Podoviridae	unclassified	16748
KU517658.1	Clostridium phage HM T	ds	DNA	Caudovirales	Podoviridae	unclassified	38039
LT600745.1	Clostridium phage HM2	ds	DNA	Caudovirales	Podoviridae	Picovirinae	17470
JN800508.1	Clostridium phage phi24R	ds	DNA	Caudovirales	Podoviridae	Picovirinae	18919
NC_019523.1	Clostridium phage phi24R	ds	DNA	Caudovirales	Podoviridae	Picovirinae	18919
AY082070.1	Clostridium phage phi3626	ds	DNA	Caudovirales	Siphoviridae	unclassified	33507
NC_003524.1	Clostridium phage phi3626	ds	DNA	Caudovirales	Siphoviridae	unclassified	33507
JQ246028.1	Clostridium phage phi8074-B1	ds	DNA	Caudovirales	Siphoviridae	unclassified	47595
NC_019924.1	Clostridium phage phi8074-B1	ds	DNA	Caudovirales	Siphoviridae	unclassified	47595
NC_028905.1	Clostridium phage phiCD111	ds	DNA	Caudovirales	Siphoviridae	unclassified	41560
LN681535.1	Clostridium phage phiCD111	ds	DNA	Caudovirales	Siphoviridae	unclassified	41560
LN681536.1	Clostridium phage phiCD146	ds	DNA	Caudovirales	Siphoviridae	unclassified	41507
NC_028958.1	Clostridium phage phiCD146	ds	DNA	Caudovirales	Siphoviridae	unclassified	41507
NC_029048.2	Clostridium phage phiCD211	ds	DNA	Caudovirales	Myoviridae	unclassified	131704
LN681537.2	Clostridium phage phiCD211	ds	DNA	Caudovirales	Myoviridae	unclassified	131704
LN681534.1	Clostridium phage phiCD24-1	ds	DNA	Caudovirales	Siphoviridae	unclassified	44129
NC_015568.1	Clostridium phage phiCD38-2	ds	DNA	Caudovirales	Siphoviridae	unclassified	41090
HM568888.1	Clostridium phage phiCD38-2	ds	DNA	Caudovirales	Siphoviridae	unclassified	41090
NC_028951.1	Clostridium phage phiCD481-1	ds	DNA	Caudovirales	Myoviridae	unclassified	32846
LN681538.1	Clostridium phage phiCD481-1	ds	DNA	Caudovirales	Myoviridae	unclassified	32846
LN681539.1	Clostridium phage phiCD505	ds	DNA	Caudovirales	Myoviridae	unclassified	49316
NC_028764.1	Clostridium phage phiCD505	ds	DNA	Caudovirales	Myoviridae	unclassified	49316
LN681540.1	Clostridium phage phiCD506	ds	DNA	Caudovirales	Myoviridae	unclassified	33274
NC_028838.1	Clostridium phage phiCD506	ds	DNA	Caudovirales	Myoviridae	unclassified	33274
GU949551.1	Clostridium phage phiCD6356	ds	DNA	Caudovirales	Siphoviridae	unclassified	37664
NC_015262.1	Clostridium phage phiCD6356	ds	DNA	Caudovirales	Siphoviridae	unclassified	37664
NC_029001.1	Clostridium phage phiCDHM11	ds	DNA	Caudovirales	Myoviridae	Cd119virus	32000
HG798901.1	Clostridium phage phiCDHM11	ds	DNA	Caudovirales	Myoviridae	Cd119virus	32000
HG796225.1	Clostridium phage phiCDHM13	ds	DNA	Caudovirales	Myoviridae	unclassified	33596
NC_029116.1	Clostridium phage phiCDHM13	ds	DNA	Caudovirales	Myoviridae	unclassified	33596
LK985321.1	Clostridium phage phiCDHM14	ds	DNA	Caudovirales	Myoviridae	unclassified	32651
NC_028996.1	Clostridium phage phiCDHM19	ds	DNA	Caudovirales	Myoviridae	unclassified	54295
LK985322.1	Clostridium phage phiCDHM19	ds	DNA	Caudovirales	Myoviridae	unclassified	54295
JF767208.1	Clostridium phage phiCP13O	ds	DNA	Caudovirales	Siphoviridae	unclassified	38329
NC_019506.1	Clostridium phage phiCP13O	ds	DNA	Caudovirales	Siphoviridae	unclassified	38329
NC_019496.1	Clostridium phage phiCP26F	ds	DNA	Caudovirales	Siphoviridae	unclassified	39188
GQ443085.1	Clostridium phage phiCP26F	ds	DNA	Caudovirales	Siphoviridae	unclassified	39188
NC_019508.1	Clostridium phage phiCP34O	ds	DNA	Caudovirales	Siphoviridae	unclassified	38309
JF767209.1	Clostridium phage phiCP34O	ds	DNA	Caudovirales	Siphoviridae	unclassified	38309
NC_011318.1	Clostridium phage phiCP39-O	ds	DNA	Caudovirales	Siphoviridae	unclassified	38753
EU588980.1	Clostridium phage phiCP39-O	ds	DNA	Caudovirales	Siphoviridae	unclassified	38753
JQ729990.1	Clostridium phage phiCP7R	ds	DNA	Caudovirales	Podoviridae	Picovirinae	18397
NC_017980.1	Clostridium phage phiCP7R	ds	DNA	Caudovirales	Podoviridae	Picovirinae	18397
JF767210.1	Clostridium phage phiCP9O	ds	DNA	Caudovirales	Siphoviridae	unclassified	39594
NC_018083.1	Clostridium phage phiCPV4	ds	DNA	Caudovirales	Podoviridae	Picovirinae	17972
JQ729991.1	Clostridium phage phiCPV4	ds	DNA	Caudovirales	Podoviridae	Picovirinae	17972
NC_029004.1	Clostridium phage phiCT453B	ds	DNA	Caudovirales	Siphoviridae	unclassified	36712
KM983328.1	Clostridium phage phiCT453B	ds	DNA	Caudovirales	Siphoviridae	unclassified	36712
HM159959.1	Clostridium phage phiCTP1	ds	DNA	Caudovirales	Siphoviridae	unclassified	59199
NC_014457.1	Clostridium phage phiCTP1	ds	DNA	Caudovirales	Siphoviridae	unclassified	59199
LN681541.1	Clostridium phage phiMMP01	ds	DNA	Caudovirales	Myoviridae	unclassified	44461
NC_028883.1	Clostridium phage phiMMP01	ds	DNA	Caudovirales	Myoviridae	unclassified	44461
JX145341.1	Clostridium phage phiMMP02	ds	DNA	Caudovirales	Myoviridae	unclassified	48396
NC_019421.1	Clostridium phage phiMMP02	ds	DNA	Caudovirales	Myoviridae	unclassified	48396
LN681542.1	Clostridium phage phiMMP03	ds	DNA	Caudovirales	Myoviridae	unclassified	52261
NC_028959.1	Clostridium phage phiMMP03	ds	DNA	Caudovirales	Myoviridae	unclassified	52261
JX145342.1	Clostridium phage phiMMP04	ds	DNA	Caudovirales	Myoviridae	unclassified	31674
NC_019422.1	Clostridium phage phiMMP04	ds	DNA	Caudovirales	Myoviridae	unclassified	31674
NC_017978.1	Clostridium phage PhiS63	ds	DNA	Caudovirales	Siphoviridae	unclassified	33609
JQ660954.1	Clostridium phage PhiS63	ds	DNA	Caudovirales	Siphoviridae	unclassified	33609
CP000315.1	Clostridium phage phiSM101	ds	DNA	Caudovirales	Siphoviridae	unclassified	38092
NC_008265.1	Clostridium phage phiSM101	ds	DNA	Caudovirales	Siphoviridae	unclassified	38092
JQ729992.1	Clostridium phage phiZP2	ds	DNA	Caudovirales	Podoviridae	Picovirinae	18078
NC_018084.1	Clostridium phage phiZP2	ds	DNA	Caudovirales	Podoviridae	Picovirinae	18078
KC237729.1	Clostridium phage vB_CpeS-CP51	ds	DNA	Caudovirales	Siphoviridae	unclassified	39108
NC_021325.1	Clostridium phage vB_CpeS-CP51	ds	DNA	Caudovirales	Siphoviridae	unclassified	39108
DQ466086.1	Clostridium virus phiC2	ds	DNA	Caudovirales	Myoviridae	Cd119virus	56538
NC_009231.1	Clostridium virus phiC2	ds	DNA	Caudovirales	Myoviridae	Cd119virus	56538
AY855346.1	Clostridium virus phiCD119	ds	DNA	Caudovirales	Myoviridae	Cd119virus	53325
NC_007917.1	Clostridium virus phiCD119	ds	DNA	Caudovirales	Myoviridae	Cd119virus	53325
EU719189.1	Clostridium virus phiCD27	ds	DNA	Caudovirales	Myoviridae	Cd119virus	50930
NC_011398.1	Clostridium virus phiCD27	ds	DNA	Caudovirales	Myoviridae	Cd119virus	50930
HQ317390.1	Colwellia phage 9A	ds	DNA	Caudovirales	Siphoviridae	unclassified	104936
NC_018088.1	Colwellia phage 9A	ds	DNA	Caudovirales	Siphoviridae	unclassified	104936
NC_009799.3	Corynebacterium phage BFK20	ds	DNA	Caudovirales	Siphoviridae	unclassified	42972
AJ278322.4	Corynebacterium phage BFK20	ds	DNA	Caudovirales	Siphoviridae	unclassified	42972
MG198776.1	Corynebacterium phage C3PO	ds	DNA	Caudovirales	Siphoviridae	unclassified	67383
MG198777.1	Corynebacterium phage Darwin	ds	DNA	Caudovirales	Siphoviridae	unclassified	67743
DQ499600.1	Corynebacterium phage P1201	ds	DNA	Caudovirales	Siphoviridae	unclassified	70579
NC_009816.1	Corynebacterium phage P1201	ds	DNA	Caudovirales	Siphoviridae	unclassified	70579
KY250482.1	Corynebacterium phage phi16	ds	DNA	Caudovirales	Siphoviridae	unclassified	58200
MG324353.1	Corynebacterium phage phi673	ds	DNA	Caudovirales	Siphoviridae	unclassified	44530
MG324354.1	Corynebacterium phage phi674	ds	DNA	Caudovirales	Siphoviridae	unclassified	43193
MG198778.1	Corynebacterium phage PotatoChip	ds	DNA	Caudovirales	Siphoviridae	unclassified	66359
MF197383.1	Corynebacterium phage Poushou	ds	DNA	Caudovirales	Siphoviridae	unclassified	40353
MG198780.1	Corynebacterium phage Zion	ds	DNA	Caudovirales	Siphoviridae	unclassified	66392
NC_018276.1	Croceibacter phage P2559S	ds	DNA	Caudovirales	Siphoviridae	unclassified	44988
JQ867099.1	Croceibacter phage P2559S	ds	DNA	Caudovirales	Siphoviridae	unclassified	44988
NC_023614.1	Croceibacter phage P2559Y	ds	DNA	Caudovirales	Siphoviridae	unclassified	43153
KC688701.1	Croceibacter phage P2559Y	ds	DNA	Caudovirales	Siphoviridae	unclassified	43153
JQ691612.1	Cronobacter phage CR3	ds	DNA	Caudovirales	Myoviridae	Vequintavirinae	149273
NC_017974.1	Cronobacter phage CR3	ds	DNA	Caudovirales	Myoviridae	Vequintavirinae	149273
NC_021531.1	Cronobacter phage CR5	ds	DNA	Caudovirales	Myoviridae	unclassified	223989
JX094500.1	Cronobacter phage CR5	ds	DNA	Caudovirales	Myoviridae	unclassified	223989
KC954774.1	Cronobacter phage CR8	ds	DNA	Caudovirales	Myoviridae	Vequintavirinae	149162
NC_024354.1	Cronobacter phage CR8	ds	DNA	Caudovirales	Myoviridae	Vequintavirinae	149162
JQ691611.1	Cronobacter phage CR9	ds	DNA	Caudovirales	Myoviridae	Vequintavirinae	151924
NC_023717.1	Cronobacter phage CR9	ds	DNA	Caudovirales	Myoviridae	Vequintavirinae	151924
NC_029070.1	Cronobacter phage Dev-CD-23823	ds	DNA	Caudovirales	Podoviridae	unclassified	41620
LN878149.1	Cronobacter phage Dev-CD-23823	ds	DNA	Caudovirales	Podoviridae	unclassified	41620
HG813241.1	Cronobacter phage Dev2	ds	DNA	Caudovirales	Podoviridae	Autographivirinae	38966
NC_023558.1	Cronobacter phage Dev2	ds	DNA	Caudovirales	Podoviridae	Autographivirinae	38966
NC_019934.1	Cronobacter phage ENT39118	ds	DNA	Caudovirales	Siphoviridae	unclassified	39012
HQ201307.1	Cronobacter phage ENT39118	ds	DNA	Caudovirales	Siphoviridae	unclassified	39012
HQ201308.1	Cronobacter phage ENT47670	ds	DNA	Caudovirales	Myoviridae	unclassified	47611
NC_019927.1	Cronobacter phage ENT47670	ds	DNA	Caudovirales	Myoviridae	unclassified	47611
NC_028672.1	Cronobacter phage PBES 02	ds	DNA	Caudovirales	Myoviridae	Vequintavirinae	149732
KT353109.1	Cronobacter phage PBES 02	ds	DNA	Caudovirales	Myoviridae	Vequintavirinae	149732
LT614807.1	Cronobacter phage Pet-CM3-4	ds	DNA	Caudovirales	Myoviridae	Tevenvirinae	171975
JQ780327.1	Cronobacter phage phiES15	ds	DNA	Caudovirales	Siphoviridae	unclassified	39974
NC_018454.1	Cronobacter phage phiES15	ds	DNA	Caudovirales	Siphoviridae	unclassified	39974
NC_028773.1	Cronobacter phage S13	ds	DNA	Caudovirales	Myoviridae	unclassified	182145
KC954775.1	Cronobacter phage S13	ds	DNA	Caudovirales	Myoviridae	unclassified	182145
NC_019398.1	Cronobacter phage vB_CsaM_GAP161	ds	DNA	Caudovirales	Myoviridae	Tevenvirinae T4virus	178193
JN882287.1	Cronobacter phage vB_CsaM_GAP161	ds	DNA	Caudovirales	Myoviridae	Tevenvirinae T4virus	178193
JN882284.1	Cronobacter phage vB_CsaM_GAP31	ds	DNA	Caudovirales	Myoviridae	Vequintavirinae	147940
NC_019400.1	Cronobacter phage vB_CsaM_GAP31	ds	DNA	Caudovirales	Myoviridae	Vequintavirinae	147940
JN882285.1	Cronobacter phage vB_CsaM_GAP32	ds	DNA	Caudovirales	Myoviridae	unclassified	358663
NC_019401.1	Cronobacter phage vB_CsaM_GAP32	ds	DNA	Caudovirales	Myoviridae	unclassified	358663
KX431559.1	Cronobacter phage vB_CsaM_leB	ds	DNA	Caudovirales	Myoviridae	unclassified	177907
KX443552.1	Cronobacter phage vB_CsaM_leE	ds	DNA	Caudovirales	Myoviridae	Tevenvirinae T4virus	181570
KX431560.1	Cronobacter phage vB_CsaM_leN	ds	DNA	Caudovirales	Myoviridae	unclassified	179516
JN882286.1	Cronobacter phage vB_CsaP_GAP52	ds	DNA	Caudovirales	Podoviridae	Phieco32virus	76631
NC_019402.1	Cronobacter phage vB_CsaP_GAP52	ds	DNA	Caudovirales	Podoviridae	Phieco32virus	76631
KM058087.1	Cronobacter phage vB_CsaP_Ss1	ds	DNA	Caudovirales	Podoviridae	unclassified	42205
NC_020078.1	Cronobacter phage vB_CskP_GAP227	ds	DNA	Caudovirales	Podoviridae	Autographivirinae unclassified phiKMV-like phages	41796
KC107834.1	Cronobacter phage vB_CskP_GAP227	ds	DNA	Caudovirales	Podoviridae	Autographivirinae unclassified phiKMV-like phages	41796
JF912400.1	Cronobacter virus Esp2949-1	ds	DNA	Caudovirales	Siphoviridae	Tunavirinae	49116
NC_019509.1	Cronobacter virus Esp2949-1	ds	DNA	Caudovirales	Siphoviridae	Tunavirinae	49116
GU071100.1	Cyanophage 9515-10a	ds	DNA	Caudovirales	Podoviridae	Autographivirinae	47055
NC_016657.1	Cyanophage 9515-10a	ds	DNA	Caudovirales	Podoviridae	Autographivirinae	47055
NC_016658.1	Cyanophage NATL1A-7	ds	DNA	Caudovirales	Podoviridae	Autographivirinae	47741
GU071102.1	Cyanophage NATL1A-7	ds	DNA	Caudovirales	Podoviridae	Autographivirinae	47741
NC_016659.1	Cyanophage NATL2A-133	ds	DNA	Caudovirales	Podoviridae	Autographivirinae	47536
GU071104.1	Cyanophage NATL2A-133	ds	DNA	Caudovirales	Podoviridae	Autographivirinae	47536
HQ634175.1	Cyanophage P-RSM1	ds	DNA	Caudovirales	Myoviridae	unclassified	177211
NC_021071.1	Cyanophage P-RSM1	ds	DNA	Caudovirales	Myoviridae	unclassified	177211
HQ634176.1	Cyanophage P-RSM3	ds	DNA	Caudovirales	Myoviridae	Tevenvirinae T4virus	178750
HQ634193.1	Cyanophage P-RSM6	ds	DNA	Caudovirales	Myoviridae	unclassified	192497
NC_020855.1	Cyanophage P-RSM6	ds	DNA	Caudovirales	Myoviridae	unclassified	192497
GU071107.1	Cyanophage P-SSP2	ds	DNA	Caudovirales	Caudovirales	unclassified	45890
NC_016656.1	Cyanophage P-SSP2	ds	DNA	Caudovirales	Caudovirales	unclassified	45890
KP211958.1	Cyanophage P-TIM40	ds	DNA	Caudovirales	Myoviridae	unclassified	188632
NC_028663.1	Cyanophage P-TIM40	ds	DNA	Caudovirales	Myoviridae	unclassified	188632
NC_022751.1	Cyanophage PP	ds	DNA	Caudovirales	Podoviridae	unclassified	42480
KF598865.1	Cyanophage PP	ds	DNA	Caudovirales	Podoviridae	unclassified	42480
GU071090.1	Cyanophage PSS2	ds	DNA	Caudovirales	Siphoviridae	unclassified	105532
NC_013021.1	Cyanophage PSS2	ds	DNA	Caudovirales	Siphoviridae	unclassified	107530
GQ334450.1	Cyanophage PSS2	ds	DNA	Caudovirales	Siphoviridae	unclassified	107530
KX349314.1	Cyanophage S-RIM12	ds	DNA	Caudovirales	Myoviridae	unclassified	174351
KX349317.1	Cyanophage S-RIM12	ds	DNA	Caudovirales	Myoviridae	unclassified	174193
KX349315.1	Cyanophage S-RIM12	ds	DNA	Caudovirales	Myoviridae	unclassified	174046
KX349316.1	Cyanophage S-RIM12	ds	DNA	Caudovirales	Myoviridae	unclassified	174353
KX349308.1	Cyanophage S-RIM12	ds	DNA	Caudovirales	Myoviridae	unclassified	175190
KX349311.1	Cyanophage S-RIM12	ds	DNA	Caudovirales	Myoviridae	unclassified	176183
KX349312.1	Cyanophage S-RIM12	ds	DNA	Caudovirales	Myoviridae	unclassified	174790
KX349310.1	Cyanophage S-RIM12	ds	DNA	Caudovirales	Myoviridae	unclassified	174670
KX349309.1	Cyanophage S-RIM12	ds	DNA	Caudovirales	Myoviridae	unclassified	174204
KX349313.1	Cyanophage S-RIM12	ds	DNA	Caudovirales	Myoviridae	unclassified	175557
KX349321.1	Cyanophage S-RIM12	ds	DNA	Caudovirales	Myoviridae	unclassified	174353
KX349307.1	Cyanophage S-RIM12	ds	DNA	Caudovirales	Myoviridae	unclassified	173821
KX349322.1	Cyanophage S-RIM12	ds	DNA	Caudovirales	Myoviridae	unclassified	174142
KX349320.1	Cyanophage S-RIM12	ds	DNA	Caudovirales	Myoviridae	unclassified	174352
KX349323.1	Cyanophage S-RIM12	ds	DNA	Caudovirales	Myoviridae	unclassified	175559
KX349324.1	Cyanophage S-RIM12	ds	DNA	Caudovirales	Myoviridae	unclassified	176285
KX349327.1	Cyanophage S-RIM12	ds	DNA	Caudovirales	Myoviridae	unclassified	175117
KX349318.1	Cyanophage S-RIM12	ds	DNA	Caudovirales	Myoviridae	unclassified	174785
KX349325.1	Cyanophage S-RIM12	ds	DNA	Caudovirales	Myoviridae	unclassified	174137
KX349326.1	Cyanophage S-RIM12	ds	DNA	Caudovirales	Myoviridae	unclassified	175341
KX349319.1	Cyanophage S-RIM12	ds	DNA	Caudovirales	Myoviridae	unclassified	173817
KX349299.1	Cyanophage S-RIM14	ds	DNA	Caudovirales	Myoviridae	unclassified	179558
KX349298.1	Cyanophage S-RIM14	ds	DNA	Caudovirales	Myoviridae	unclassified	179558
KX349304.1	Cyanophage S-RIM14	ds	DNA	Caudovirales	Myoviridae	unclassified	179560
KX349306.1	Cyanophage S-RIM14	ds	DNA	Caudovirales	Myoviridae	unclassified	180111
KX349305.1	Cyanophage S-RIM14	ds	DNA	Caudovirales	Myoviridae	unclassified	179559
KX349302.1	Cyanophage S-RIM14	ds	DNA	Caudovirales	Myoviridae	unclassified	179558
KX349301.1	Cyanophage S-RIM14	ds	DNA	Caudovirales	Myoviridae	unclassified	179558
KX349303.1	Cyanophage S-RIM14	ds	DNA	Caudovirales	Myoviridae	unclassified	180780
KX349300.1	Cyanophage S-RIM14	ds	DNA	Caudovirales	Myoviridae	unclassified	179565
KU594606.1	Cyanophage S-RIM32	ds	DNA	Caudovirales	Myoviridae	unclassified	194437
NC_031235.1	Cyanophage S-RIM32	ds	DNA	Caudovirales	Myoviridae	unclassified	194437
KU594607.1	Cyanophage S-RIM44	ds	DNA	Caudovirales	Caudovirales	unclassified	192999
KX349293.1	Cyanophage S-RIM44	ds	DNA	Caudovirales	Caudovirales	unclassified	197868
KX349292.1	Cyanophage S-RIM44	ds	DNA	Caudovirales	Caudovirales	unclassified	193001
KX349291.1	Cyanophage S-RIM44	ds	DNA	Caudovirales	Caudovirales	unclassified	197629
KX349296.1	Cyanophage S-RIM44	ds	DNA	Caudovirales	Caudovirales	unclassified	197625
KX349295.1	Cyanophage S-RIM44	ds	DNA	Caudovirales	Caudovirales	unclassified	192972
KX349297.1	Cyanophage S-RIM44	ds	DNA	Caudovirales	Caudovirales	unclassified	193281
KX349294.1	Cyanophage S-RIM44	ds	DNA	Caudovirales	Caudovirales	unclassified	197450
KU594605.1	Cyanophage S-RIM50	ds	DNA	Caudovirales	Myoviridae	unclassified	174307
NC_031242.1	Cyanophage S-RIM50	ds	DNA	Caudovirales	Myoviridae	unclassified	174307
JF974292.1	Cyanophage S-SSM2	ds	DNA	Caudovirales	Myoviridae	unclassified	179980
HQ317391.1	Cyanophage S-SSM6a	ds	DNA	Caudovirales	Myoviridae	unclassified	232883
HQ316603.1	Cyanophage S-SSM6b	ds	DNA	Caudovirales	Myoviridae	unclassified	182368
JQ245707.1	Cyanophage S-TIM5	ds	DNA	Caudovirales	Myoviridae	unclassified	161440
NC_019516.1	Cyanophage S-TIM5	ds	DNA	Caudovirales	Myoviridae	unclassified	161440
HQ316584.1	Cyanophage SS120-1	ds	DNA	Caudovirales	Caudovirales	unclassified	46997
NC_020872.1	Cyanophage SS120-1	ds	DNA	Caudovirales	Caudovirales	unclassified	46997
HQ634191.1	Cyanophage Syn10	ds	DNA	Caudovirales	Myoviridae	Tevenvirinae T4virus	177103
HQ634190.1	Cyanophage Syn2	ds	DNA	Caudovirales	Myoviridae	unclassified	175596
NC_013697.1	Deftia phage phiW-14	ds	DNA	Caudovirales	Myoviridae	unclassified	157486
GQ357915.1	Deftia phage phiW-14	ds	DNA	Caudovirales	Myoviridae	unclassified	157486
NC_028702.1	Delftia phage IME-DE1	ds	DNA	Caudovirales	Podoviridae	unclassified	38084
KR153873.1	Delftia phage IME-DE1	ds	DNA	Caudovirales	Podoviridae	unclassified	38084
NC_027348.2	Delftia phage RG-2014	ds	DNA	Caudovirales	Podoviridae	unclassified	73882
KM879221.2	Delftia phage RG-2014	ds	DNA	Caudovirales	Podoviridae	unclassified	73882
KT240186.1	Dickeya phage BF25/12	ds	DNA	Caudovirales	Podoviridae	unclassified	43872
KY942056.1	Dickeya phage JA15	ds	DNA	Caudovirales	Myoviridae	unclassified	153757
KM209228.1	Dickeya phage phiD3	ds	DNA	Caudovirales	Myoviridae	unclassified	152308
MG266157.1	Dickeya phage PP35	ds	DNA	Caudovirales	Myoviridae	Vi1virus	152048
NC_025452.1	Dickeya phage RC-2014	ds	DNA	Caudovirales	Myoviridae	unclassified	155346
KJ716335.1	Dickeya phage RC-2014	ds	DNA	Caudovirales	Myoviridae	unclassified	155346
KY942057.1	Dickeya phage XF4	ds	DNA	Caudovirales	Myoviridae	unclassified	151519
NC_019925.1	Dickeya virus Limestone	ds	DNA	Caudovirales	Myoviridae	unclassified	152427
HE600015.1	Dickeya virus Limestone	ds	DNA	Caudovirales	Myoviridae	unclassified	152427
NC_024367.1	Dinoroseobacter phage DFL12phi1	ds	DNA	Caudovirales	Podoviridae	N4virus	75028
KJ621082.2	Dinoroseobacter phage DFL12phi1	ds	DNA	Caudovirales	Podoviridae	N4virus	75028
KU885988.1	Dinoroseobacter phage DS-1410Ws-06	ds	DNA	Caudovirales	Podoviridae	unclassified	76466
KY606587.1	Dinoroseobacter phage vB_DshS-R5C	ds	DNA	Caudovirales	Siphoviridae	unclassified	77874
KJ803031.1	Dinoroseobacter phage vBDshPR2C	ds	DNA	Caudovirales	Podoviridae	N4virus	74806
JF412294.1	EBPR podovirus 1	ds	DNA	Caudovirales	Podoviridae	unclassified	36122
JF412295.1	EBPR podovirus 2	ds	DNA	Caudovirales	Podoviridae	unclassified	40628
JF412296.1	EBPR podovirus 3	ds	DNA	Caudovirales	Podoviridae	unclassified	38991
JF412302.1	EBPR siphovirus 1	ds	DNA	Caudovirales	Siphoviridae	unclassified	54466
JF412297.1	EBPR siphovirus 2	ds	DNA	Caudovirales	Siphoviridae	unclassified	48954
JF412298.1	EBPR siphovirus 3	ds	DNA	Caudovirales	Siphoviridae	unclassified	13588
JF412299.1	EBPR siphovirus 4	ds	DNA	Caudovirales	Siphoviridae	unclassified	10050
JF412300.1	EBPR siphovirus 5	ds	DNA	Caudovirales	Siphoviridae	unclassified	13119
JF412301.1	EBPR siphovirus 6	ds	DNA	Caudovirales	Siphoviridae	unclassified	11444
KF772233.1	Edwardsiella phage eiAU	ds	DNA	Caudovirales	Siphoviridae	Eiauvirus	43015
NC_023555.1	Edwardsiella phage eiAU-183	ds	DNA	Caudovirales	Siphoviridae	Eiauvirus	43017
KF772234.1	Edwardsiella phage eiAU-183	ds	DNA	Caudovirales	Siphoviridae	Eiauvirus	43017
AP014629.1	Edwardsiella phage GF-2	ds	DNA	Caudovirales	Myoviridae	unclassified	43129
NC_026611.1	Edwardsiella phage GF-2	ds	DNA	Caudovirales	Myoviridae	unclassified	43129
AB757801.1	Edwardsiella phage IW-1	ds	DNA	Caudovirales	Podoviridae	Kf1virus	41684
AB757800.1	Edwardsiella phage KF-1	ds	DNA	Caudovirales	Podoviridae	Kf1virus	41549
NC_019420.1	Edwardsiella phage KF-1	ds	DNA	Caudovirales	Podoviridae	Kf1virus	41549
NC_020082.1	Edwardsiella phage MSW-3	ds	DNA	Caudovirales	Myoviridae	unclassified	42746
AB767244.1	Edwardsiella phage MSW-3	ds	DNA	Caudovirales	Myoviridae	unclassified	42746
NC_028683.1	Edwardsiella phage PEi20	ds	DNA	Caudovirales	Myoviridae	unclassified	177643
AP014714.1	Edwardsiella phage PEi20	ds	DNA	Caudovirales	Myoviridae	unclassified	177643
NC_021342.2	Edwardsiella phage PEi21	ds	DNA	Caudovirales	Myoviridae	unclassified	43378
AP013057.1	Edwardsiella phage PEi21	ds	DNA	Caudovirales	Myoviridae	unclassified	43378
AP014715.1	Edwardsiella phage PEi26	ds	DNA	Caudovirales	Myoviridae	unclassified	177215
KX231828.1	Enterobacter phage Arya	ds	DNA	Caudovirales	Myoviridae	unclassified	41918
NC_031048.1	Enterobacter phage Arya	ds	DNA	Caudovirales	Myoviridae	unclassified	41918
GU323318.1	Enterobacter phage CC31	ds	DNA	Caudovirales	Myoviridae	Tevenvirinae Cc31virus	165540
NC_014662.1	Enterobacter phage CC31	ds	DNA	Caudovirales	Myoviridae	Tevenvirinae Cc31virus	165540
NC_029102.1	Enterobacter phage E-2	ds	DNA	Caudovirales	Podoviridae	unclassified	36051
KP791805.1	Enterobacter phage E-2	ds	DNA	Caudovirales	Podoviridae	unclassified	36051
KP791806.1	Enterobacter phage E-3	ds	DNA	Caudovirales	Podoviridae	unclassified	31522
NC_028795.1	Enterobacter phage E-3	ds	DNA	Caudovirales	Podoviridae	unclassified	31522
KP791807.1	Enterobacter phage E-4	ds	DNA	Caudovirales	Podoviridae	unclassified	39142
NC_019485.1	Enterobacter phage EcP1	ds	DNA	Caudovirales	Podoviridae	N4virus	59080
HQ641380.1	Enterobacter phage EcP1	ds	DNA	Caudovirales	Podoviridae	N4virus	59080
JQ340774.1	Enterobacter phage Enc34	ds	DNA	Caudovirales	Siphoviridae	unclassified	60364
NC_019524.1	Enterobacter phage Enc34	ds	DNA	Caudovirales	Siphoviridae	unclassified	60364
KX452696.1	Enterobacter phage KPN3	ds	DNA	Caudovirales	Myoviridae	unclassified	44911
KX452700.1	Enterobacter phage KPN7	ds	DNA	Caudovirales	Siphoviridae	unclassified	58058
KJ101592.1	Enterobacter phage PG7	ds	DNA	Caudovirales	Myoviridae	Tevenvirinae Cc31virus	173276
NC_023561.1	Enterobacter phage PG7	ds	DNA	Caudovirales	Myoviridae	Tevenvirinae Cc31virus	173276
NC_028772.1	Enterobacter phage phiEap-1	ds	DNA	Caudovirales	Podoviridae	Autographivirinae T7virus	39133
KT321314.1	Enterobacter phage phiEap-1	ds	DNA	Caudovirales	Podoviridae	Autographivirinae T7virus	39133
KT287080.2	Enterobacter phage phiEap-2	ds	DNA	Caudovirales	Siphoviridae	unclassified	40491
NC_028695.2	Enterobacter phage phiEap-2	ds	DNA	Caudovirales	Siphoviridae	unclassified	40491
KT321315.1	Enterobacter phage phiEap-3	ds	DNA	Caudovirales	Myoviridae	Tevenvirinae Kp15virus	175814
JQ267518.1	Enterobacter phage phiKDA1	ds	DNA	Caudovirales	Podoviridae	Autographivirinae unclassified phiKMV-like phages	43804
NC_031077.1	Enterobacter phage Tyrion	ds	DNA	Caudovirales	Podoviridae	unclassified	41760
KX231829.1	Enterobacter phage Tyrion	ds	DNA	Caudovirales	Podoviridae	unclassified	41760
JN672684.1	Enterobacter virus F20	ds	DNA	Caudovirales	Siphoviridae	Tunavirinae T1virus	51543
EU734174.1	Enterobacteria phage 13a	ds	DNA	Caudovirales	Podoviridae	Autographivirinae T7virus	38841
NC_011045.1	Enterobacteria phage 13a	ds	DNA	Caudovirales	Podoviridae	Autographivirinae T7virus	38841
FM180578.1	Enterobacteria phage 2851	ds	DNA	Caudovirales	Podoviridae	unclassified	57248
GQ468526.1	Enterobacteria phage 285P	ds	DNA	Caudovirales	Podoviridae	Autographivirinae T7virus	39270
NC_015249.1	Enterobacteria phage 285P	ds	DNA	Caudovirales	Podoviridae	Autographivirinae T7virus	39270
JF906060.1	Enterobacteria phage 3/7	ds	DNA	Caudovirales	Podoviridae	Autographivirinae T7virus	36943
AF125520.1	Enterobacteria phage 933W	ds	DNA	Caudovirales	Podoviridae	Sepvirinae Nona33virus	61670
Y10775.2	Enterobacteria phage 933W	ds	DNA	Caudovirales	Podoviridae	Sepvirinae Nona33virus	12168
NC_000924.1	Enterobacteria phage 933W	ds	DNA	Caudovirales	Podoviridae	Sepvirinae Nona33virus	61670
NC_024146.1	Enterobacteria phage 9g	ds	DNA	Caudovirales	Siphoviridae	Nonagvirus	56702
KJ419279.1	Enterobacteria phage 9g	ds	DNA	Caudovirales	Siphoviridae	Nonagvirus	56702
NC_011040.1	Enterobacteria phage BA14	ds	DNA	Caudovirales	Podoviridae	Autographivirinae T7virus	39816
EU734171.1	Enterobacteria phage BA14	ds	DNA	Caudovirales	Podoviridae	Autographivirinae T7virus	39816
NC_004813.1	Enterobacteria phage BP-4795	ds	DNA	Caudovirales	Siphoviridae	Lambdavirus	57930
AJ556162.1	Enterobacteria phage BP-4795	ds	DNA	Caudovirales	Siphoviridae	Lambdavirus	57930
NC_019500.1	Enterobacteria phage Bp7	ds	DNA	Caudovirales	Myoviridae	Tevenvirinae Js98virus	168066
HQ829472.1	Enterobacteria phage Bp7	ds	DNA	Caudovirales	Myoviridae	Tevenvirinae Js98virus	168066
AB285204.1	Enterobacteria phage cdtI	ds	DNA	Caudovirales	Siphoviridae	Lambdavirus	47021
NC_009514.1	Enterobacteria phage cdtI	ds	DNA	Caudovirales	Siphoviridae	Lambdavirus	47021
CP000711.1	Enterobacteria phage CUS-3	ds	DNA	Caudovirales	Podoviridae	P22virus	40207
EU078592.1	Enterobacteria phage DE3	ds	DNA	Caudovirales	Siphoviridae	Lambdavirus	42925
KM979355.1	Enterobacteria phage DT571/2	ds	DNA	Caudovirales	Siphoviridae	T5virus	108418
KU522583.1	Enterobacteria phage ECGD1	ds	DNA	Caudovirales	Myoviridae	unclassified	146647
NC_011042.1	Enterobacteria phage EcoDS1	ds	DNA	Caudovirales	Podoviridae	Autographivirinae T7virus	39252
EU734172.1	Enterobacteria phage EcoDS1	ds	DNA	Caudovirales	Podoviridae	Autographivirinae T7virus	39252
NC_006949.1	Enterobacteria phage ES18	ds	DNA	Caudovirales	Siphoviridae	unclassified	46900
AY736146.1	Enterobacteria phage ES18	ds	DNA	Caudovirales	Siphoviridae	unclassified	46900
NC_022750.1	Enterobacteria phage fiAA91-ss	ds	DNA	Caudovirales	Myoviridae	Peduovirinae P2virus	33628
KF322032.1	Enterobacteria phage fiAA91-ss	ds	DNA	Caudovirales	Myoviridae	Peduovirinae P2virus	33628
HE978309.1	Enterobacteria phage GEC-3S	ds	DNA	Caudovirales	Myoviridae	Tevenvirinae T4virus	163424
NC_025425.1	Enterobacteria phage GEC-3S	ds	DNA	Caudovirales	Myoviridae	Tevenvirinae T4virus	163424
AF034975.3	Enterobacteria phage H-19B	ds	DNA	Caudovirales	Siphoviridae	Lambdavirus	18362
JQ086369.1	Enterobacteria phage HK106	ds	DNA	Caudovirales	Siphoviridae	unclassified	41468
NC_019768.1	Enterobacteria phage HK106	ds	DNA	Caudovirales	Siphoviridae	unclassified	41468
NC_019710.1	Enterobacteria phage HK140	ds	DNA	Caudovirales	Siphoviridae	Lambdavirus	40710
JQ086370.1	Enterobacteria phage HK140	ds	DNA	Caudovirales	Siphoviridae	Lambdavirus	40710
NC_019717.1	Enterobacteria phage HK225	ds	DNA	Caudovirales	Siphoviridae	Lambdavirus	45366
JQ086371.1	Enterobacteria phage HK225	ds	DNA	Caudovirales	Siphoviridae	Lambdavirus	45366
NC_019714.1	Enterobacteria phage HK446	ds	DNA	Caudovirales	Siphoviridae	Lambdavirus	39026
JQ086372.1	Enterobacteria phage HK446	ds	DNA	Caudovirales	Siphoviridae	Lambdavirus	39026
JQ086373.1	Enterobacteria phage HK542	ds	DNA	Caudovirales	Siphoviridae	unclassified	38964
NC_019769.1	Enterobacteria phage HK542	ds	DNA	Caudovirales	Siphoviridae	unclassified	38964
NC_019767.1	Enterobacteria phage HK544	ds	DNA	Caudovirales	Siphoviridae	unclassified	40155
JQ086374.1	Enterobacteria phage HK544	ds	DNA	Caudovirales	Siphoviridae	unclassified	40155
NC_019711.1	Enterobacteria phage HK629	ds	DNA	Caudovirales	Siphoviridae	Lambdavirus	47288
JQ182735.1	Enterobacteria phage HK629	ds	DNA	Caudovirales	Siphoviridae	Lambdavirus	47288
JQ086376.1	Enterobacteria phage HK630	ds	DNA	Caudovirales	Siphoviridae	Lambdavirus	47090
NC_019723.1	Enterobacteria phage HK630	ds	DNA	Caudovirales	Siphoviridae	Lambdavirus	47090
NC_019719.1	Enterobacteria phage HK633	ds	DNA	Caudovirales	Siphoviridae	Lambdavirus	41528
JQ086377.1	Enterobacteria phage HK633	ds	DNA	Caudovirales	Siphoviridae	Lambdavirus	41528
HM071924.1	Enterobacteria phage IME08	ds	DNA	Caudovirales	Myoviridae	Tevenvirinae Js98virus	172253
NC_014260.1	Enterobacteria phage IME08	ds	DNA	Caudovirales	Myoviridae	Tevenvirinae Js98virus	172253
NC_019501.1	Enterobacteria phage IME10	ds	DNA	Caudovirales	Podoviridae	unclassified	39646
JN600960.1	Enterobacteria phage IME10	ds	DNA	Caudovirales	Podoviridae	unclassified	39646
JF974339.1	Enterobacteria phage IME10	ds	DNA	Caudovirales	Podoviridae	unclassified	39646
KM247287.1	Enterobacteria phage J8-65	ds	DNA	Caudovirales	Podoviridae	unclassified	40981
NC_025445.1	Enterobacteria phage J8-65	ds	DNA	Caudovirales	Podoviridae	unclassified	40981
KP719134.1	Enterobacteria phage JenK1	ds	DNA	Caudovirales	Siphoviridae	Nonagvirus	60747
NC_029021.1	Enterobacteria phage JenK1	ds	DNA	Caudovirales	Siphoviridae	Nonagvirus	60747
KP719132.1	Enterobacteria phage JenP1	ds	DNA	Caudovirales	Siphoviridae	Nonagvirus	60754
NC_029028.1	Enterobacteria phage JenP1	ds	DNA	Caudovirales	Siphoviridae	Nonagvirus	60754
NC_028997.1	Enterobacteria phage JenP2	ds	DNA	Caudovirales	Siphoviridae	Nonagvirus	59802
KP719133.1	Enterobacteria phage JenP2	ds	DNA	Caudovirales	Siphoviridae	Nonagvirus	59802
EU863409.1	Enterobacteria phage JS10	ds	DNA	Caudovirales	Myoviridae	Tevenvirinae Js98virus	171451
NC_012741.1	Enterobacteria phage JS10	ds	DNA	Caudovirales	Myoviridae	Tevenvirinae Js98virus	171451
NC_007456.1	Enterobacteria phage K1F	ds	DNA	Caudovirales	Podoviridae	Autographivirinae T7virus	39704
AM084414.1	Enterobacteria phage K1F	ds	DNA	Caudovirales	Podoviridae	Autographivirinae T7virus	39699
DQ111067.1	Enterobacteria phage K1F	ds	DNA	Caudovirales	Podoviridae	Autographivirinae T7virus	39704
JQ182734.1	Enterobacteria phage mEp043 c-1	ds	DNA	Caudovirales	Siphoviridae	Lambdavirus	42780
NC_019706.1	Enterobacteria phage mEp043 c-1	ds	DNA	Caudovirales	Siphoviridae	Lambdavirus	42780
JQ182731.1	Enterobacteria phage mEp235	ds	DNA	Caudovirales	Siphoviridae	Lambdavirus	37595
NC_019708.1	Enterobacteria phage mEp235	ds	DNA	Caudovirales	Siphoviridae	Lambdavirus	37595
JQ182730.1	Enterobacteria phage mEp237	ds	DNA	Caudovirales	Siphoviridae	Lambdavirus	44375
NC_019704.1	Enterobacteria phage mEp237	ds	DNA	Caudovirales	Siphoviridae	Lambdavirus	44375
JQ182728.1	Enterobacteria phage mEp460	ds	DNA	Caudovirales	Siphoviridae	Lambdavirus	44510
NC_019716.1	Enterobacteria phage mEp460	ds	DNA	Caudovirales	Siphoviridae	Lambdavirus	44510
NC_019709.1	Enterobacteria phage mEpX1	ds	DNA	Caudovirales	Siphoviridae	Lambdavirus	41567
JQ182727.1	Enterobacteria phage mEpX1	ds	DNA	Caudovirales	Siphoviridae	Lambdavirus	41567
NC_019705.1	Enterobacteria phage mEpX2	ds	DNA	Caudovirales	Siphoviridae	Lambdavirus	38759
JQ182726.1	Enterobacteria phage mEpX2	ds	DNA	Caudovirales	Siphoviridae	Lambdavirus	38759
AJ413274.1	Enterobacteria phage Nil2	ds	DNA	Caudovirales	Podoviridae	unclassified	14279
NC_001609.1	Enterobacteria phage P4	ds	DNA	Caudovirales	Myoviridae	Peduovirinae P2virus	11624
X51522.1	Enterobacteria phage P4	ds	DNA	Caudovirales	Myoviridae	Peduovirinae P2virus	11624
AF503408.1	Enterobacteria phage P7	ds	DNA	Caudovirales	Myoviridae	P1virus	101660
KP063541.1	Enterobacteria phage P88	ds	DNA	Caudovirales	Myoviridae	unclassified	35814
NC_026014.1	Enterobacteria phage P88	ds	DNA	Caudovirales	Myoviridae	unclassified	35814
NC_009821.1	Enterobacteria phage Phi1	ds	DNA	Caudovirales	Myoviridae	Tevenvirinae Rb49virus	164270
EF437941.1	Enterobacteria phage Phi1	ds	DNA	Caudovirales	Myoviridae	Tevenvirinae Rb49virus	164270
GQ422451.1	Enterobacteria phage Phi75	ds	DNA	Caudovirales	Podoviridae	P22virus	41136
JX871397.1	Enterobacteria phage phi80	ds	DNA	Caudovirales	Siphoviridae	Lambdavirus	46150
FN582354.1	Enterobacteria phage phi80	ds	DNA	Caudovirales	Siphoviridae	Lambdavirus	23229
NC_021190.1	Enterobacteria phage phi80	ds	DNA	Caudovirales	Siphoviridae	Lambdavirus	46150
NC_023693.1	Enterobacteria phage phi92	ds	DNA	Caudovirales	Myoviridae	unclassified	148612
FR775895.2	Enterobacteria phage phi92	ds	DNA	Caudovirales	Myoviridae	unclassified	148612
NC_010106.1	Enterobacteria phage phiEcoM-GJ1	ds	DNA	Caudovirales	Myoviridae	unclassified	52975
EF460875.1	Enterobacteria phage phiEcoM-GJ1	ds	DNA	Caudovirales	Myoviridae	unclassified	52975
KC333879.1	Enterobacteria phage phiJLA23	ds	DNA	Caudovirales	Siphoviridae	Tunavirinae T1virus	43017
NC_003356.1	Enterobacteria phage phiP27	ds	DNA	Caudovirales	Myoviridae	unclassified	42575
AJ298298.1	Enterobacteria phage phiP27	ds	DNA	Caudovirales	Myoviridae	unclassified	42575
KM606999.1	Enterobacteria phage RB10	ds	DNA	Caudovirales	Myoviridae	Tevenvirinae T4virus	168401
KM607000.1	Enterobacteria phage RB27	ds	DNA	Caudovirales	Myoviridae	Tevenvirinae T4virus	165179
NC_025448.1	Enterobacteria phage RB27	ds	DNA	Caudovirales	Myoviridae	Tevenvirinae T4virus	165179
KM607001.1	Enterobacteria phage RB33	ds	DNA	Caudovirales	Myoviridae	Tevenvirinae T4virus	166007
HE981739.1	Enterobacteria phage RB43	ds	DNA	Caudovirales	Myoviridae	Tevenvirinae T4virus	179839
HE858210.2	Enterobacteria phage RB43	ds	DNA	Caudovirales	Myoviridae	Tevenvirinae T4virus	179836
NC_005066.1	Enterobacteria phage RB49	ds	DNA	Caudovirales	Myoviridae	Tevenvirinae Rb49virus	164018
AY343333.1	Enterobacteria phage RB49	ds	DNA	Caudovirales	Myoviridae	Tevenvirinae Rb49virus	164018
KM606995.1	Enterobacteria phage RB5	ds	DNA	Caudovirales	Myoviridae	Tevenvirinae T4virus	168394
FJ839693.1	Enterobacteria phage RB51	ds	DNA	Caudovirales	Myoviridae	Tevenvirinae T4virus	168394
NC_012635.1	Enterobacteria phage RB51	ds	DNA	Caudovirales	Myoviridae	Tevenvirinae T4virus	168394
KM607002.1	Enterobacteria phage RB55	ds	DNA	Caudovirales	Myoviridae	Tevenvirinae T4virus	168896
KM607003.1	Enterobacteria phage RB59	ds	DNA	Caudovirales	Myoviridae	Tevenvirinae T4virus	168966
KM606996.1	Enterobacteria phage RB6	ds	DNA	Caudovirales	Myoviridae	Tevenvirinae T4virus	168394
KM607004.1	Enterobacteria phage RB68	ds	DNA	Caudovirales	Myoviridae	Tevenvirinae T4virus	168401
NC_027979.1	Enterobacteria phage RB68	ds	DNA	Caudovirales	Myoviridae	Tevenvirinae T4virus	168401
AY303349.1	Enterobacteria phage RB69	ds	DNA	Caudovirales	Myoviridae	Tevenvirinae Rb69virus	167560
NC_004928.1	Enterobacteria phage RB69	ds	DNA	Caudovirales	Myoviridae	Tevenvirinae Rb69virus	167560
KM606997.1	Enterobacteria phage RB7	ds	DNA	Caudovirales	Myoviridae	Tevenvirinae T4virus	168395
KM606998.1	Enterobacteria phage RB9	ds	DNA	Caudovirales	Myoviridae	Tevenvirinae T4virus	168395
KU726251.1	Enterobacteria phage SEGD1	ds	DNA	Caudovirales	Myoviridae	Spn3virus	239461
NC_027398.1	Enterobacteria phage Sf101	ds	DNA	Caudovirales	Podoviridae	unclassified	38742
KJ832078.1	Enterobacteria phage Sf101	ds	DNA	Caudovirales	Podoviridae	unclassified	38742
NC_027339.1	Enterobacteria phage SfI	ds	DNA	Caudovirales	Myoviridae	unclassified	38389
JX509734.1	Enterobacteria phage SfI	ds	DNA	Caudovirales	Myoviridae	unclassified	38389
NC_003444.1	Enterobacteria phage SfV	ds	DNA	Caudovirales	Myoviridae	unclassified	37074
NC_004831.2	Enterobacteria phage SP6	ds	DNA	Caudovirales	Podoviridae	Autographivirinae	43769
NC_005841.1	Enterobacteria phage ST104	ds	DNA	Caudovirales	Podoviridae	P22virus	41391
AB102868.1	Enterobacteria phage ST104	ds	DNA	Caudovirales	Podoviridae	P22virus	41391
X17255.1	Enterobacteria phage T3	ds	DNA	Caudovirales	Podoviridae	Autographivirinae T7virus	19680
KC960671.1	Enterobacteria phage T3	ds	DNA	Caudovirales	Podoviridae	Autographivirinae T7virus	38209
AJ318471.1	Enterobacteria phage T3	ds	DNA	Caudovirales	Podoviridae	Autographivirinae T7virus	38208
NC_003298.1	Enterobacteria phage T3	ds	DNA	Caudovirales	Podoviridae	Autographivirinae T7virus	38208
HM137666.1	Enterobacteria phage T4T	ds	DNA	Caudovirales	Myoviridae	Tevenvirinae T4virus	168920
AY264778.1	Enterobacteria phage T7	ds	DNA	Caudovirales	Podoviridae	Autographivirinae T7virus	39085
V01127.1	Enterobacteria phage T7	ds	DNA	Caudovirales	Podoviridae	Autographivirinae T7virus	12100
GU071091.1	Enterobacteria phage T7	ds	DNA	Caudovirales	Podoviridae	Autographivirinae T7virus	39778
V01146.1	Enterobacteria phage T7	ds	DNA	Caudovirales	Podoviridae	Autographivirinae T7virus	39937
NC_001604.1	Enterobacteria phage T7	ds	DNA	Caudovirales	Podoviridae	Autographivirinae T7virus	39937
AY264774.1	Enterobacteria phage T7	ds	DNA	Caudovirales	Podoviridae	Autographivirinae T7virus	39938
AY264777.1	Enterobacteria phage T7	ds	DNA	Caudovirales	Podoviridae	Autographivirinae T7virus	39096
AY264775.1	Enterobacteria phage T7	ds	DNA	Caudovirales	Podoviridae	Autographivirinae T7virus	39093
AY264776.1	Enterobacteria phage T7	ds	DNA	Caudovirales	Podoviridae	Autographivirinae T7virus	37664
JF906059.1	Enterobacteria phage T7M	ds	DNA	Caudovirales	Podoviridae	Autographivirinae T7virus	28579
JX421753.1	Enterobacteria phage T7M	ds	DNA	Caudovirales	Podoviridae	Autographivirinae T7virus	38202
GQ422450.1	Enterobacteria phage UAB_Phi20	ds	DNA	Caudovirales	Podoviridae	P22virus	41809
NC_031019.1	Enterobacteria phage UAB_Phi20	ds	DNA	Caudovirales	Podoviridae	P22virus	41809
NC_020414.1	Enterobacteria phage UAB_Phi78	ds	DNA	Caudovirales	Podoviridae	Autographivirinae unclassified Sp6likevirus	43931
GU595417.1	Enterobacteria phage UAB_Phi78	ds	DNA	Caudovirales	Podoviridae	Autographivirinae unclassified Sp6likevirus	43931
KP007359.1	Enterobacteria phage vB_EcoM_VR5	ds	DNA	Caudovirales	Myoviridae	Tevenvirinae Js98virus	170473
NC_028881.1	Enterobacteria phage vB_EcoM_VR5	ds	DNA	Caudovirales	Myoviridae	Tevenvirinae Js98virus	170473
JN986844.1	Enterobacteria phage vB_EcoP_ACG-C91	ds	DNA	Caudovirales	Podoviridae	Autographivirinae unclassified Sp6likevirus	43731
NC_019403.1	Enterobacteria phage vB_EcoP_ACG-C91	ds	DNA	Caudovirales	Podoviridae	Autographivirinae unclassified Sp6likevirus	43731
NC_031050.1	Enterobacteria phage vB_EcoS_NBD2	ds	DNA	Caudovirales	Siphoviridae	unclassified	51802
KX130668.1	Enterobacteria phage vB_EcoS_NBD2	ds	DNA	Caudovirales	Siphoviridae	unclassified	51802
JQ182736.1	Enterobacteria phage vB_EcoS_Rogue1	ds	DNA	Caudovirales	Siphoviridae	Tunavirinae Rogue1virus	45805
NC_019718.1	Enterobacteria phage vB_EcoS_Rogue1	ds	DNA	Caudovirales	Siphoviridae	Tunavirinae Rogue1virus	45805
JQ513383.1	Enterobacteria phage vB_KleM-RaK2	ds	DNA	Caudovirales	Myoviridae	unclassified	345809
NC_019526.1	Enterobacteria phage vB_KleM-RaK2	ds	DNA	Caudovirales	Myoviridae	unclassified	345809
AP000363.1	Enterobacteria phage VT2-Sakai	ds	DNA	Caudovirales	Podoviridae	unclassified	60942
AP000422.1	Enterobacteria phage VT2-Sakai	ds	DNA	Caudovirales	Podoviridae	unclassified	65510
NC_000902.1	Enterobacteria phage VT2-Sakai	ds	DNA	Caudovirales	Podoviridae	unclassified	60942
NC_028656.1	Enterobacteria phage VT2phi_272	ds	DNA	Caudovirales	Podoviridae	unclassified	65955
HQ424691.1	Enterobacteria phage VT2phi_272	ds	DNA	Caudovirales	Podoviridae	unclassified	65955
JQ182733.1	Enterobacterial phage mEp213	ds	DNA	Caudovirales	Siphoviridae	Lambdavirus	44120
NC_019720.1	Enterobacterial phage mEp213	ds	DNA	Caudovirales	Siphoviridae	Lambdavirus	44120
JQ182732.1	Enterobacterial phage mEp234	ds	DNA	Caudovirales	Siphoviridae	Lambdavirus	39578
NC_019715.1	Enterobacterial phage mEp234	ds	DNA	Caudovirales	Siphoviridae	Lambdavirus	39578
JQ182729.1	Enterobacterial phage mEp390	ds	DNA	Caudovirales	Siphoviridae	Lambdavirus	40029
NC_019721.1	Enterobacterial phage mEp390	ds	DNA	Caudovirales	Siphoviridae	Lambdavirus	40029
AF151091.1	Enterobacterial phage P-EibA	ds	DNA	Caudovirales	Siphoviridae	unclassified	11279
NC_027360.1	Enterobacteriaphage UAB_Phi87	ds	DNA	Caudovirales	Myoviridae	Ounavirinae	87603
JN225449.1	Enterobacteriaphage UAB_Phi87	ds	DNA	Caudovirales	Myoviridae	Ounavirinae	87603
KJ127304.1	Enterococcus phage AUEF3	ds	DNA	Caudovirales	Siphoviridae	unclassified	41257
NC_018086.1	Enterococcus phage BC611	ds	DNA	Caudovirales	Siphoviridae	Sap6virus	53996
AB712291.1	Enterococcus phage BC611	ds	DNA	Caudovirales	Siphoviridae	Sap6virus	53996
KR131750.1	Enterococcus phage Ec-ZZ2	ds	DNA	Caudovirales	Siphoviridae	unclassified	41170
NC_031260.1	Enterococcus phage Ec-ZZ2	ds	DNA	Caudovirales	Siphoviridae	unclassified	41170
KJ801817.1	Enterococcus phage ECP3	ds	DNA	Caudovirales	Myoviridae	unclassified	145518
NC_027335.1	Enterococcus phage ECP3	ds	DNA	Caudovirales	Myoviridae	unclassified	145518
KY472224.1	Enterococcus phage EF-P10	ds	DNA	Caudovirales	Siphoviridae	unclassified	57408
KY303907.1	Enterococcus phage EF-P29	ds	DNA	Caudovirales	Siphoviridae	unclassified	58984
MF001358.1	Enterococcus phage EF1	ds	DNA	Caudovirales	Myoviridae	unclassified	141996
MF001361.1	Enterococcus phage EF5	ds	DNA	Caudovirales	Myoviridae	unclassified	141996
JX193904.1	Enterococcus phage EfaCPT1	ds	DNA	Caudovirales	Siphoviridae	unclassified	40923
NC_025465.1	Enterococcus phage EfaCPT1	ds	DNA	Caudovirales	Siphoviridae	unclassified	40923
FJ792813.1	Enterococcus phage EFAP-1	ds	DNA	Caudovirales	Siphoviridae	unclassified	21115
NC_012419.1	Enterococcus phage EFAP-1	ds	DNA	Caudovirales	Siphoviridae	unclassified	21115
KJ608188.1	Enterococcus phage EFC-1	ds	DNA	Caudovirales	Siphoviridae	unclassified	40286
NC_025453.1	Enterococcus phage EFC-1	ds	DNA	Caudovirales	Siphoviridae	unclassified	40286
KP339049.1	Enterococcus phage EFDG1	ds	DNA	Caudovirales	Myoviridae	unclassified	147589
NC_029009.1	Enterococcus phage EFDG1	ds	DNA	Caudovirales	Myoviridae	unclassified	147589
NC_029026.1	Enterococcus phage EFLK1	ds	DNA	Caudovirales	Myoviridae	unclassified	130952
KR049063.1	Enterococcus phage EFLK1	ds	DNA	Caudovirales	Myoviridae	unclassified	130952
NC_015270.1	Enterococcus phage EFRM31	ds	DNA	Caudovirales	Siphoviridae	unclassified	16945
GU815339.1	Enterococcus phage EFRM31	ds	DNA	Caudovirales	Siphoviridae	unclassified	16945
LT630001.1	Enterococcus phage Idefix	ds	DNA	Caudovirales	Podoviridae	unclassified	18168
KF728385.2	Enterococcus phage IME_EF3	ds	DNA	Caudovirales	Siphoviridae	unclassified	41687
NC_023595.2	Enterococcus phage IME_EF3	ds	DNA	Caudovirales	Siphoviridae	unclassified	41687
NC_023551.1	Enterococcus phage IME-EF4	ds	DNA	Caudovirales	Siphoviridae	unclassified	40692
KF733017.1	Enterococcus phage IME-EF4	ds	DNA	Caudovirales	Siphoviridae	unclassified	40692
KJ010489.1	Enterococcus phage IME-EFm1	ds	DNA	Caudovirales	Siphoviridae	unclassified	42597
NC_024356.1	Enterococcus phage IME-EFm1	ds	DNA	Caudovirales	Siphoviridae	unclassified	42597
NC_028826.1	Enterococcus phage IME-EFm5	ds	DNA	Caudovirales	Siphoviridae	unclassified	42265
KT588072.1	Enterococcus phage IME-EFm5	ds	DNA	Caudovirales	Siphoviridae	unclassified	42265
KF192053.1	Enterococcus phage IMEEF1	ds	DNA	Caudovirales	Siphoviridae	Sap6virus	57081
GQ452243.1	Enterococcus phage phiEf11	ds	DNA	Caudovirales	Siphoviridae	unclassified	42822
NC_013696.1	Enterococcus phage phiEf11	ds	DNA	Caudovirales	Siphoviridae	unclassified	42822
AP009390.1	Enterococcus phage phiEF24C	ds	DNA	Caudovirales	Myoviridae	Spounavirinae	142072
NC_009904.1	Enterococcus phage phiEF24C	ds	DNA	Caudovirales	Myoviridae	Spounavirinae	142072
AB609718.1	Enterococcus phage phiEF24C-P2	ds	DNA	Caudovirales	Myoviridae	Spounavirinae	142072
NC_013646.1	Enterococcus phage phiFL1A	ds	DNA	Caudovirales	Siphoviridae	Phifelvirus	38764
GQ478081.1	Enterococcus phage phiFL1A	ds	DNA	Caudovirales	Siphoviridae	Phifelvirus	38764
GQ478082.1	Enterococcus phage phiFL1B	ds	DNA	Caudovirales	Siphoviridae	Phifelvirus	38989
GQ478083.1	Enterococcus phage phiFL1C	ds	DNA	Caudovirales	Siphoviridae	Phifelvirus	38721
NC_013643.1	Enterococcus phage phiFL2A	ds	DNA	Caudovirales	Siphoviridae	Phifelvirus	36270
GQ478084.1	Enterococcus phage phiFL2A	ds	DNA	Caudovirales	Siphoviridae	Phifelvirus	36270
GQ478085.1	Enterococcus phage phiFL2B	ds	DNA	Caudovirales	Siphoviridae	Phifelvirus	36826
GQ478086.1	Enterococcus phage phiFL3A	ds	DNA	Caudovirales	Siphoviridae	Phifelvirus	39576
NC_013648.1	Enterococcus phage phiFL3A	ds	DNA	Caudovirales	Siphoviridae	Phifelvirus	39576
GQ478087.1	Enterococcus phage phiFL3B	ds	DNA	Caudovirales	Siphoviridae	Phifelvirus	40275
NC_013644.1	Enterococcus phage phiFL4A	ds	DNA	Caudovirales	Siphoviridae	unclassified	37856
GQ478088.1	Enterococcus phage phiFL4A	ds	DNA	Caudovirales	Siphoviridae	unclassified	37856
MG264739.1	Enterococcus phage phiNASRA1	ds	DNA	Caudovirales	Siphoviridae	unclassified	40139
MF678788.1	Enterococcus phage phiSHEF2	ds	DNA	Caudovirales	Siphoviridae	unclassified	41712
MF678789.1	Enterococcus phage phiSHEF4	ds	DNA	Caudovirales	Siphoviridae	unclassified	41081
MF678790.1	Enterococcus phage phiSHEF5	ds	DNA	Caudovirales	Siphoviridae	unclassified	41598
MG708276.1	Enterococcus phage PMBT2	ds	DNA	Caudovirales	Siphoviridae	unclassified	41489
NC_031051.1	Enterococcus phage SANTOR1	ds	DNA	Caudovirales	Siphoviridae	unclassified	37933
KX284704.1	Enterococcus phage SANTOR1	ds	DNA	Caudovirales	Siphoviridae	unclassified	37933
JF731128.1	Enterococcus phage SAP6	ds	DNA	Caudovirales	Siphoviridae	Sap6virus	58619
NC_025467.1	Enterococcus phage vB_Efae230P-4	ds	DNA	Caudovirales	Podoviridae	unclassified	17972
JQ309827.1	Enterococcus phage vB_Efae230P-4	ds	DNA	Caudovirales	Podoviridae	unclassified	17972
NC_028693.1	Enterococcus phage vB_EfaP_IME195	ds	DNA	Caudovirales	Podoviridae	unclassified	18607
KT932700.1	Enterococcus phage vB_EfaP_IME195	ds	DNA	Caudovirales	Podoviridae	unclassified	18607
KT945995.1	Enterococcus phage vB_EfaP_IME199	ds	DNA	Caudovirales	Podoviridae	unclassified	18838
NC_028990.1	Enterococcus phage vB_EfaS_IME196	ds	DNA	Caudovirales	Siphoviridae	unclassified	38886
KT932701.1	Enterococcus phage vB_EfaS_IME196	ds	DNA	Caudovirales	Siphoviridae	unclassified	38886
NC_028671.1	Enterococcus phage vB_EfaS_IME197	ds	DNA	Caudovirales	Siphoviridae	unclassified	41307
KT945994.2	Enterococcus phage vB_EfaS_IME197	ds	DNA	Caudovirales	Siphoviridae	unclassified	41098
KT932699.1	Enterococcus phage vB_EfaS_IME198	ds	DNA	Caudovirales	Siphoviridae	unclassified	58000
NC_029016.1	Enterococcus phage vB_EfaS_IME198	ds	DNA	Caudovirales	Siphoviridae	unclassified	58000
KJ127303.1	Enterococcus phage VD13	ds	DNA	Caudovirales	Siphoviridae	Sap6virus	55726
NC_024212.1	Enterococcus phage VD13	ds	DNA	Caudovirales	Siphoviridae	Sap6virus	55726
KJ094032.2	Enterococcus phage VD13	ds	DNA	Caudovirales	Siphoviridae	Sap6virus	55073
LT546029.1	Enterococcus phage VFW	ds	DNA	Caudovirales	Siphoviridae	unclassified	85865
LT615366.1	Enterococcus phage VPE25	ds	DNA	Caudovirales	Siphoviridae	unclassified	86524
LT546030.1	Enterococcus phage VPE25	ds	DNA	Caudovirales	Siphoviridae	unclassified	86524
EF160123.1	Erwinia amylovora phage Era103	ds	DNA	Caudovirales	Podoviridae	Autographivirinae	45445
NC_009014.1	Erwinia amylovora phage Era103	ds	DNA	Caudovirales	Podoviridae	Autographivirinae	45445
NC_023557.1	Erwinia phage Ea35-70	ds	DNA	Caudovirales	Myoviridae	unclassified	271084
KF806589.1	Erwinia phage Ea35-70	ds	DNA	Caudovirales	Myoviridae	unclassified	271084
KF806588.1	Erwinia phage Ea9-2	ds	DNA	Caudovirales	Podoviridae	unclassified	75568
NC_023579.1	Erwinia phage Ea9-2	ds	DNA	Caudovirales	Podoviridae	unclassified	75568
NC_019932.1	Erwinia phage ENT90	ds	DNA	Caudovirales	Myoviridae	unclassified	29564
HQ110084.1	Erwinia phage ENT90	ds	DNA	Caudovirales	Myoviridae	unclassified	29564
MF276773.2	Erwinia phage EtG	ds	DNA	Caudovirales	Myoviridae	Peduovirinae P2virus	30413
KF700371.1	Erwinia phage FE44	ds	DNA	Caudovirales	Podoviridae	Autographivirinae T7virus	39860
NC_022744.1	Erwinia phage FE44	ds	DNA	Caudovirales	Podoviridae	Autographivirinae T7virus	39860
JN585957.1	Erwinia phage PEp14	ds	DNA	Caudovirales	Podoviridae	unclassified	60714
NC_016767.1	Erwinia phage PEp14	ds	DNA	Caudovirales	Podoviridae	unclassified	60714
FQ482086.1	Erwinia phage phiEa100	ds	DNA	Caudovirales	Podoviridae	Autographivirinae	45554
NC_019926.1	Erwinia phage phiEa100	ds	DNA	Caudovirales	Podoviridae	Autographivirinae	45554
NC_015292.1	Erwinia phage phiEa104	ds	DNA	Caudovirales	Myoviridae	Ounavirinae	84565
FQ482083.1	Erwinia phage phiEa104	ds	DNA	Caudovirales	Myoviridae	Ounavirinae	84565
FQ482084.1	Erwinia phage phiEa1H	ds	DNA	Caudovirales	Podoviridae	Autographivirinae	45522
EU710883.1	Erwinia phage phiEa21-4	ds	DNA	Caudovirales	Myoviridae	Ounavirinae	84576
NC_011811.1	Erwinia phage phiEa21-4	ds	DNA	Caudovirales	Myoviridae	Ounavirinae	84576
KP037007.1	Erwinia phage phiEa2809	ds	DNA	Caudovirales	Myoviridae	unclassified	162160
NC_027340.1	Erwinia phage phiEa2809	ds	DNA	Caudovirales	Myoviridae	unclassified	162160
KF623294.1	Erwinia phage PhiEaH1	ds	DNA	Caudovirales	Siphoviridae	unclassified	218339
NC_023610.1	Erwinia phage PhiEaH1	ds	DNA	Caudovirales	Siphoviridae	unclassified	218339
NC_019929.1	Erwinia phage phiEaH2	ds	DNA	Caudovirales	Siphoviridae	unclassified	243050
JX316028.1	Erwinia phage phiEaH2	ds	DNA	Caudovirales	Siphoviridae	unclassified	243050
NC_015295.1	Erwinia phage phiEt88	ds	DNA	Caudovirales	Myoviridae	unclassified	47279
FQ482085.1	Erwinia phage phiEt88	ds	DNA	Caudovirales	Myoviridae	unclassified	47279
HQ728263.1	Erwinia phage vB_Eam-MM7	ds	DNA	Caudovirales	Myoviridae	Ounavirinae Ea214virus	84694
NC_031107.1	Erwinia phage vB_EamM_Asesino	ds	DNA	Caudovirales	Myoviridae	unclassified	246291
KX397364.1	Erwinia phage vB_EamM_Asesino	ds	DNA	Caudovirales	Myoviridae	unclassified	246291
MG655267.1	Erwinia phage vB_EamM_Bosolaphorus	ds	DNA	Caudovirales	Myoviridae	Agrican357virus	272228
NC_031126.1	Erwinia phage vB_EamM_ChrisDB	ds	DNA	Caudovirales	Myoviridae	unclassified	244840
KX397366.1	Erwinia phage vB_EamM_ChrisDB	ds	DNA	Caudovirales	Myoviridae	unclassified	244840
KU886225.1	Erwinia phage vB_EamM_Deimos-Minion	ds	DNA	Caudovirales	Myoviridae	unclassified	273501
MG655268.1	Erwinia phage vB_EamM_Desertfox	ds	DNA	Caudovirales	Myoviridae	Agrican357virus	272458
NC_031007.1	Erwinia phage vB_EamM_EarlPhillipIV	ds	DNA	Caudovirales	Myoviridae	unclassified	223935
KX397367.1	Erwinia phage vB_EamM_EarlPhillipIV	ds	DNA	Caudovirales	Myoviridae	unclassified	223935
KX397368.1	Erwinia phage vB_EamM_Huxley	ds	DNA	Caudovirales	Myoviridae	unclassified	240761
NC_031127.1	Erwinia phage vB_EamM_Huxley	ds	DNA	Caudovirales	Myoviridae	unclassified	240761
MF459647.1	Erwinia phage vB_EamM_Joad	ds	DNA	Caudovirales	Myoviridae	unclassified	235374
KX397369.1	Erwinia phage vB_EamM_Kwan	ds	DNA	Caudovirales	Myoviridae	unclassified	246390
NC_031010.1	Erwinia phage vB_EamM_Kwan	ds	DNA	Caudovirales	Myoviridae	unclassified	246390
KX397370.1	Erwinia phage vB_EamM_Machina	ds	DNA	Caudovirales	Myoviridae	unclassified	241654
MG655269.1	Erwinia phage vB_EamM_MadMel	ds	DNA	Caudovirales	Myoviridae	Agrican357virus	275000
MG655270.1	Erwinia phage vB_EamM_Mortimer	ds	DNA	Caudovirales	Myoviridae	Agrican357virus	273914
KX397371.1	Erwinia phage vB_EamM_Parshik	ds	DNA	Caudovirales	Myoviridae	unclassified	241050
KX397372.1	Erwinia phage vB_EamM_Phobos	ds	DNA	Caudovirales	Myoviridae	unclassified	229501
NC_031043.1	Erwinia phage vB_EamM_Phobos	ds	DNA	Caudovirales	Myoviridae	unclassified	229501
KU886224.1	Erwinia phage vB_EamM_RAY	ds	DNA	Caudovirales	Myoviridae	unclassified	271182
MF459646.1	Erwinia phage vB_EamM_RisingSun	ds	DNA	Caudovirales	Myoviridae	unclassified	235108
KU886223.1	Erwinia phage vB_EamM_Simmy50	ds	DNA	Caudovirales	Myoviridae	unclassified	271088
KU886222.1	Erwinia phage vB_EamM_Special G	ds	DNA	Caudovirales	Myoviridae	unclassified	273224
KX397373.1	Erwinia phage vB_EamM_Stratton	ds	DNA	Caudovirales	Siphoviridae	unclassified	243953
KY448244.1	Erwinia phage vB_EamM_Yoloswag	ds	DNA	Caudovirales	Myoviridae	unclassified	259700
HQ728264.1	Erwinia phage vB_EamM-Y2	ds	DNA	Caudovirales	Myoviridae	unclassified	56621
NC_019504.1	Erwinia phage vB_EamM-Y2	ds	DNA	Caudovirales	Myoviridae	unclassified	56621
KX098389.2	Erwinia phage vB_EamP_Frozen	ds	DNA	Caudovirales	Podoviridae	unclassified	75147
NC_031062.2	Erwinia phage vB_EamP_Frozen	ds	DNA	Caudovirales	Podoviridae	unclassified	75147
KX098391.1	Erwinia phage vB_EamP_Gutmeister	ds	DNA	Caudovirales	Podoviridae	unclassified	71173
KX098390.2	Erwinia phage vB_EamP_Rexella	ds	DNA	Caudovirales	Podoviridae	unclassified	75448
HQ728265.1	Erwinia phage vB_EamP-L1	ds	DNA	Caudovirales	Podoviridae	Autographivirinae T7virus	39282
NC_019510.1	Erwinia phage vB_EamP-L1	ds	DNA	Caudovirales	Podoviridae	Autographivirinae T7virus	39282
MG736918.1	Erwinia phage vB_EamP-S2	ds	DNA	Caudovirales	Podoviridae	Autographivirinae unclassified Sp6likevirus	45495
HQ728266.1	Erwinia phage vB_EamP-S6	ds	DNA	Caudovirales	Podoviridae	N4virus	74669
NC_019514.1	Erwinia phage vB_EamP-S6	ds	DNA	Caudovirales	Podoviridae	N4virus	74669
NC_029078.1	Erysipelothrix phage SE-1	ds	DNA	Caudovirales	Siphoviridae	unclassified	34997
KR816341.1	Erysipelothrix phage SE-1	ds	DNA	Caudovirales	Siphoviridae	unclassified	34997
KP869100.1	Escherichia coli O157 typing phage 1	ds	DNA	Caudovirales	Myoviridae	Ounavirinae	88531
KP869108.1	Escherichia coli O157 typing phage 10	ds	DNA	Caudovirales	Podoviridae	unclassified	39234
KP869109.1	Escherichia coli O157 typing phage 11	ds	DNA	Caudovirales	Myoviridae	unclassified	88771
KP869110.1	Escherichia coli O157 typing phage 12	ds	DNA	Caudovirales	Myoviridae	unclassified	88632
KP869111.1	Escherichia coli O157 typing phage 13	ds	DNA	Caudovirales	Myoviridae	unclassified	162417
KP869112.1	Escherichia coli O157 typing phage 14	ds	DNA	Caudovirales	Myoviridae	unclassified	131952
KP869113.1	Escherichia coli O157 typing phage 15	ds	DNA	Caudovirales	Myoviridae	unclassified	92632
KP869101.1	Escherichia coli O157 typing phage 3	ds	DNA	Caudovirales	Myoviridae	Tevenvirinae Rb69virus	168733
KP869102.1	Escherichia coli O157 typing phage 4	ds	DNA	Caudovirales	Myoviridae	unclassified	141707
KP869103.1	Escherichia coli O157 typing phage 5	ds	DNA	Caudovirales	Myoviridae	unclassified	137973
KP869104.1	Escherichia coli O157 typing phage 6	ds	DNA	Caudovirales	Myoviridae	Tevenvirinae Rb69virus	160570
KP869105.1	Escherichia coli O157 typing phage 7	ds	DNA	Caudovirales	Myoviridae	unclassified	167747
KP869106.1	Escherichia coli O157 typing phage 8	ds	DNA	Caudovirales	Myoviridae	unclassified	88998
KP869107.1	Escherichia coli O157 typing phage 9	ds	DNA	Caudovirales	Podoviridae	unclassified	43991
NC_025447.1	Escherichia phage 121Q	ds	DNA	Caudovirales	Myoviridae	unclassified	348532
KM507819.1	Escherichia phage 121Q	ds	DNA	Caudovirales	Myoviridae	unclassified	348532
NC_028903.1	Escherichia phage 172-1	ds	DNA	Caudovirales	Podoviridae	Phieco32virus	77266
KP308307.1	Escherichia phage 172-1	ds	DNA	Caudovirales	Podoviridae	Phieco32virus	77266
KF030445.1	Escherichia phage 1720a-02	ds	DNA	Caudovirales	Podoviridae	unclassified	47343
NC_022968.1	Escherichia phage 4MG	ds	DNA	Caudovirales	Myoviridae	Vequintavirinae	148567
KF550303.1	Escherichia phage 4MG	ds	DNA	Caudovirales	Myoviridae	Vequintavirinae	148567
NC_031114.1	Escherichia phage 64795_ec1	ds	DNA	Caudovirales	Podoviridae	unclassified	39235
KU927499.1	Escherichia phage 64795_ec1	ds	DNA	Caudovirales	Podoviridae	unclassified	39235
NC_019725.1	Escherichia phage ADB-2	ds	DNA	Caudovirales	Siphoviridae	Tunavirinae T1virus	50552
JX912252.1	Escherichia phage ADB-2	ds	DNA	Caudovirales	Siphoviridae	Tunavirinae T1virus	50552
NC_029091.1	Escherichia phage APCEc01	ds	DNA	Caudovirales	Myoviridae	unclassified	168771
KR422352.1	Escherichia phage APCEc01	ds	DNA	Caudovirales	Myoviridae	unclassified	168771
KR698074.1	Escherichia phage APCEc02	ds	DNA	Caudovirales	Myoviridae	unclassified	135400
KR422353.1	Escherichia phage APCEc03	ds	DNA	Caudovirales	Siphoviridae	unclassified	103737
AP011113.1	Escherichia phage AR1	ds	DNA	Caudovirales	Myoviridae	Tevenvirinae T4virus	167435
NC_027983.1	Escherichia phage AR1	ds	DNA	Caudovirales	Myoviridae	Tevenvirinae T4virus	167435
KM190144.1	Escherichia phage Av-05	ds	DNA	Caudovirales	Myoviridae	unclassified	120938
NC_025830.1	Escherichia phage Av-05	ds	DNA	Caudovirales	Myoviridae	unclassified	120938
MF807953.1	Escherichia phage Ayreon	ds	DNA	Caudovirales	Siphoviridae	Lambdavirus	44708
KJ135004.2	Escherichia phage Bp4	ds	DNA	Caudovirales	Podoviridae	G7cvirus	72583
NC_024142.2	Escherichia phage Bp4	ds	DNA	Caudovirales	Podoviridae	G7cvirus	72583
KF771236.1	Escherichia phage bV_EcoS_AHP24	ds	DNA	Caudovirales	Siphoviridae	Tunavirinae Rogue1virus	46719
KT825490.1	Escherichia phage C119	ds	DNA	Caudovirales	Siphoviridae	Tunavirinae Rogue1virus	47319
NC_028776.1	Escherichia phage CAjan	ds	DNA	Caudovirales	Siphoviridae	Seuratvirus	59670
KP064094.1	Escherichia phage CAjan	ds	DNA	Caudovirales	Siphoviridae	Seuratvirus	59670
KY608967.1	Escherichia phage CF2	ds	DNA	Caudovirales	Caudovirales	unclassified	168188
KM242061.1	Escherichia phage CICC 80001	ds	DNA	Caudovirales	Podoviridae	Autographivirinae T7virus	38810
NC_027387.1	Escherichia phage CICC 80001	ds	DNA	Caudovirales	Podoviridae	Autographivirinae T7virus	38810
NC_013594.1	Escherichia phage D108	ds	DNA	Caudovirales	Myoviridae	Muvirus	37235
GQ357916.1	Escherichia phage D108	ds	DNA	Caudovirales	Myoviridae	Muvirus	37235
MG050172.1	Escherichia phage DTL	ds	DNA	Caudovirales	Siphoviridae	unclassified	45814
KJ668713.1	Escherichia phage e4/1c	ds	DNA	Caudovirales	Siphoviridae	Tunavirinae Rogue1virus	47112
NC_024210.1	Escherichia phage e4/1c	ds	DNA	Caudovirales	Siphoviridae	Tunavirinae Rogue1virus	47112
NC_023743.1	Escherichia phage EB49	ds	DNA	Caudovirales	Siphoviridae	Tunavirinae Rogue1virus	47180
JF770475.1	Escherichia phage EB49	ds	DNA	Caudovirales	Siphoviridae	Tunavirinae Rogue1virus	47180
KC206276.2	Escherichia phage EC1-UPM	ds	DNA	Caudovirales	Podoviridae	G7cvirus	70912
MF001359.1	Escherichia phage EC121	ds	DNA	Caudovirales	Myoviridae	unclassified	168805
NC_027369.1	Escherichia phage EC6	ds	DNA	Caudovirales	Myoviridae	Ounavirinae	86231
JX560968.1	Escherichia phage EC6	ds	DNA	Caudovirales	Myoviridae	Ounavirinae	86231
KX130726.1	Escherichia phage ECA2	ds	DNA	Caudovirales	Podoviridae	unclassified	38890
JX415535.1	Escherichia phage ECBP1	ds	DNA	Caudovirales	Podoviridae	G7cvirus	69855
NC_018854.1	Escherichia phage ECBP1	ds	DNA	Caudovirales	Podoviridae	G7cvirus	69855
NC_018859.1	Escherichia phage ECBP2	ds	DNA	Caudovirales	Podoviridae	Phieco32virus	77315
JX415536.1	Escherichia phage ECBP2	ds	DNA	Caudovirales	Podoviridae	Phieco32virus	77315
KJ749827.1	Escherichia phage ECBP5	ds	DNA	Caudovirales	Podoviridae	unclassified	45403
NC_027330.1	Escherichia phage ECBP5	ds	DNA	Caudovirales	Podoviridae	unclassified	45403
KY683735.1	Escherichia phage ECD7	ds	DNA	Caudovirales	Myoviridae	Tevenvirinae	164706
JX128258.1	Escherichia phage ECML-117	ds	DNA	Caudovirales	Myoviridae	unclassified	66854
NC_025441.1	Escherichia phage ECML-117	ds	DNA	Caudovirales	Myoviridae	unclassified	66854
JX128259.1	Escherichia phage ECML-134	ds	DNA	Caudovirales	Myoviridae	Tevenvirinae T4virus	166783
NC_025449.1	Escherichia phage ECML-134	ds	DNA	Caudovirales	Myoviridae	Tevenvirinae T4virus	166783
NC_025446.1	Escherichia phage ECML-4	ds	DNA	Caudovirales	Myoviridae	unclassified	157308
JX128257.1	Escherichia phage ECML-4	ds	DNA	Caudovirales	Myoviridae	unclassified	157308
KY979108.1	Escherichia phage ECP1	ds	DNA	Caudovirales	Siphoviridae	unclassified	40469
LC371242.1	Escherichia phage EcS1	ds	DNA	Caudovirales	Myoviridae	Tevenvirinae T4virus	175437
MG488277.1	Escherichia phage EG1	ds	DNA	Caudovirales	Caudovirales	unclassified	39919
KM233151.1	Escherichia phage EK99P-1	ds	DNA	Caudovirales	Siphoviridae	Hk578virus	44332
NC_024783.1	Escherichia phage EK99P-1	ds	DNA	Caudovirales	Siphoviridae	Hk578virus	44332
NC_031081.1	Escherichia phage Envy	ds	DNA	Caudovirales	Siphoviridae	unclassified	45206
KX534335.1	Escherichia phage Envy	ds	DNA	Caudovirales	Siphoviridae	unclassified	45206
KX552041.2	Escherichia phage ESCO13	ds	DNA	Caudovirales	Myoviridae	unclassified	149813
KX664695.2	Escherichia phage ESCO5	ds	DNA	Caudovirales	Myoviridae	unclassified	149312
MG383452.1	Escherichia phage FEC14	ds	DNA	Caudovirales	Myoviridae	unclassified	158639
NC_024134.1	Escherichia phage FFH2	ds	DNA	Caudovirales	Myoviridae	Vequintavirinae	139020
KJ190158.1	Escherichia phage FFH2	ds	DNA	Caudovirales	Myoviridae	Vequintavirinae	139020
JQ031132.1	Escherichia phage FV3	ds	DNA	Caudovirales	Myoviridae	Vequintavirinae	136947
NC_019517.1	Escherichia phage FV3	ds	DNA	Caudovirales	Myoviridae	Vequintavirinae	136947
KY295895.1	Escherichia phage G AB-2017	ds	DNA	Caudovirales	Siphoviridae	unclassified	41519
KX534336.1	Escherichia phage Gluttony	ds	DNA	Caudovirales	Siphoviridae	unclassified	44513
NC_031113.1	Escherichia phage Gluttony	ds	DNA	Caudovirales	Siphoviridae	unclassified	44513
KX534337.1	Escherichia phage Greed	ds	DNA	Caudovirales	Siphoviridae	unclassified	60042
NC_019724.1	Escherichia phage HK578	ds	DNA	Caudovirales	Siphoviridae	Hk578virus	43741
JQ086375.1	Escherichia phage HK578	ds	DNA	Caudovirales	Siphoviridae	Hk578virus	43741
NC_016158.1	Escherichia phage HK639	ds	DNA	Caudovirales	Siphoviridae	Lambdavirus	49576
HM208537.1	Escherichia phage HK639	ds	DNA	Caudovirales	Siphoviridae	Lambdavirus	49576
NC_016160.1	Escherichia phage HK75	ds	DNA	Caudovirales	Siphoviridae	Lambdavirus	36661
HM173637.1	Escherichia phage HK75	ds	DNA	Caudovirales	Siphoviridae	Lambdavirus	36661
KY608965.1	Escherichia phage HP3	ds	DNA	Caudovirales	Caudovirales	unclassified	170254
NC_018855.1	Escherichia phage HX01	ds	DNA	Caudovirales	Myoviridae	Tevenvirinae Rb69virus	169158
JX536493.1	Escherichia phage HX01	ds	DNA	Caudovirales	Myoviridae	Tevenvirinae Rb69virus	169158
NC_027349.1	Escherichia phage HY01	ds	DNA	Caudovirales	Myoviridae	Tevenvirinae T4virus	166977
KF925357.1	Escherichia phage HY01	ds	DNA	Caudovirales	Myoviridae	Tevenvirinae T4virus	166977
NC_028872.1	Escherichia phage HY02	ds	DNA	Caudovirales	Myoviridae	Ounavirinae	86252
KM092515.1	Escherichia phage HY02	ds	DNA	Caudovirales	Myoviridae	Ounavirinae	86252
KR269718.1	Escherichia phage HY03	ds	DNA	Caudovirales	Myoviridae	unclassified	170770
NC_031047.1	Escherichia phage HY03	ds	DNA	Caudovirales	Myoviridae	unclassified	170770
MG832642.1	Escherichia phage HZ2R8	ds	DNA	Caudovirales	Podoviridae	Autographivirinae	39482
JN202312.1	Escherichia phage ime09	ds	DNA	Caudovirales	Myoviridae	Tevenvirinae T4virus	166499
NC_019503.1	Escherichia phage ime09	ds	DNA	Caudovirales	Myoviridae	Tevenvirinae T4virus	166499
JX880034.1	Escherichia phage IME11	ds	DNA	Caudovirales	Podoviridae	G7cvirus	72570
NC_019423.1	Escherichia phage IME11	ds	DNA	Caudovirales	Podoviridae	G7cvirus	72570
KC690136.1	Escherichia phage JES2013	ds	DNA	Caudovirales	Myoviridae	Vequintavirinae	136910
NC_022323.1	Escherichia phage JES2013	ds	DNA	Caudovirales	Myoviridae	Vequintavirinae	136910
NC_029023.1	Escherichia phage JH2	ds	DNA	Caudovirales	Myoviridae	Ounavirinae	87712
KF055347.1	Escherichia phage JH2	ds	DNA	Caudovirales	Myoviridae	Ounavirinae	87712
KU194206.1	Escherichia phage JMPW1	ds	DNA	Caudovirales	Siphoviridae	Tunavirinae T1virus	49628
KU194205.1	Escherichia phage JMPW2	ds	DNA	Caudovirales	Siphoviridae	Tunavirinae T1virus	50298
EF469154.1	Escherichia phage JS98	ds	DNA	Caudovirales	Myoviridae	Tevenvirinae T4virus	170523
NC_010105.1	Escherichia phage JS98	ds	DNA	Caudovirales	Myoviridae	Tevenvirinae T4virus	170523
EU863408.1	Escherichia phage JSE	ds	DNA	Caudovirales	Myoviridae	Tevenvirinae Rb49virus	166418
NC_012740.1	Escherichia phage JSE	ds	DNA	Caudovirales	Myoviridae	Tevenvirinae Rb49virus	166418
KX689784.2	Escherichia phage JSS1	ds	DNA	Caudovirales	Podoviridae	unclassified	39024
NC_027994.1	Escherichia phage K1-dep(1)	ds	DNA	Caudovirales	Siphoviridae	Guernseyvirinae K1gvirus	41632
GU196278.1	Escherichia phage K1-dep(1)	ds	DNA	Caudovirales	Siphoviridae	Guernseyvirinae K1gvirus	41632
NC_027993.1	Escherichia phage K1-dep(4)	ds	DNA	Caudovirales	Siphoviridae	Guernseyvirinae K1gvirus	43587
GU196277.1	Escherichia phage K1-dep(4)	ds	DNA	Caudovirales	Siphoviridae	Guernseyvirinae K1gvirus	43587
GU196280.1	Escherichia phage K1-ind(2)	ds	DNA	Caudovirales	Siphoviridae	Guernseyvirinae K1gvirus	42765
GU196281.1	Escherichia phage K1-ind(3)	ds	DNA	Caudovirales	Siphoviridae	unclassified	43461
GU196279.1	Escherichia phage K1ind1	ds	DNA	Caudovirales	Siphoviridae	Guernseyvirinae K1gvirus	42292
NC_015719.1	Escherichia phage K30	ds	DNA	Caudovirales	Podoviridae	Autographivirinae	40940
HM480846.1	Escherichia phage K30	ds	DNA	Caudovirales	Podoviridae	Autographivirinae	40940
NC_023593.1	Escherichia phage KBNP1711	ds	DNA	Caudovirales	Podoviridae	Phieco32virus	76184
KF981730.1	Escherichia phage KBNP1711	ds	DNA	Caudovirales	Podoviridae	Phieco32virus	76184
KX452694.1	Escherichia phage KPN1	ds	DNA	Caudovirales	Myoviridae	unclassified	165831
KY295896.1	Escherichia phage L AB-2017	ds	DNA	Caudovirales	Siphoviridae	unclassified	41039
MG673519.1	Escherichia phage LAMP	ds	DNA	Caudovirales	Podoviridae	unclassified	68521
LT594300.1	Escherichia phage LM33_P1	ds	DNA	Caudovirales	Podoviridae	Autographivirinae	38979
NC_031937.1	Escherichia phage LM33_P1	ds	DNA	Caudovirales	Podoviridae	Autographivirinae	38979
KX534338.1	Escherichia phage Lust	ds	DNA	Caudovirales	Siphoviridae	unclassified	41942
NC_021344.2	Escherichia phage Lw1	ds	DNA	Caudovirales	Myoviridae	Tevenvirinae T4virus	176227
KC801932.2	Escherichia phage Lw1	ds	DNA	Caudovirales	Myoviridae	Tevenvirinae T4virus	176227
NC_010237.1	Escherichia phage Min27	ds	DNA	Caudovirales	Podoviridae	Sepvirinae Nona33virus	63395
EU311208.1	Escherichia phage Min27	ds	DNA	Caudovirales	Podoviridae	Sepvirinae Nona33virus	63395
KT001917.1	Escherichia phage Murica	ds	DNA	Caudovirales	Myoviridae	unclassified	135391
KU878969.1	Escherichia phage MX01	ds	DNA	Caudovirales	Myoviridae	Tevenvirinae T4virus	168929
NC_031934.1	Escherichia phage MX01	ds	DNA	Caudovirales	Myoviridae	Tevenvirinae T4virus	168929
NC_018835.1	Escherichia phage NJ01	ds	DNA	Caudovirales	Podoviridae	Phieco32virus	77448
JX867715.1	Escherichia phage NJ01	ds	DNA	Caudovirales	Podoviridae	Phieco32virus	77448
MF402939.1	Escherichia phage OSYSP	ds	DNA	Caudovirales	Siphoviridae	unclassified	110901
KY295898.1	Escherichia phage P AB-2017	ds	DNA	Caudovirales	Siphoviridae	unclassified	41184
HG803184.1	Escherichia phage P13353	ds	DNA	Caudovirales	Podoviridae	unclassified	60896
HG803185.1	Escherichia phage P13357	ds	DNA	Caudovirales	Podoviridae	unclassified	60896
HG803183.1	Escherichia phage P13368	ds	DNA	Caudovirales	Podoviridae	unclassified	60896
NC_018846.1	Escherichia phage P13374	ds	DNA	Caudovirales	Podoviridae	unclassified	60894
HE664024.1	Escherichia phage P13374	ds	DNA	Caudovirales	Podoviridae	unclassified	60894
HG792104.1	Escherichia phage P13771	ds	DNA	Caudovirales	Podoviridae	Sepvirinae Tl2011virus	61566
HG792102.1	Escherichia phage P13803	ds	DNA	Caudovirales	Podoviridae	Sepvirinae Tl2011virus	60941
HG792105.1	Escherichia phage P14437	ds	DNA	Caudovirales	Podoviridae	Sepvirinae Tl2011virus	61465
NC_028822.1	Escherichia phage P483	ds	DNA	Caudovirales	Podoviridae	unclassified	40829
KP090453.1	Escherichia phage P483	ds	DNA	Caudovirales	Podoviridae	unclassified	40829
NC_028863.1	Escherichia phage P694	ds	DNA	Caudovirales	Podoviridae	unclassified	40477
KP090454.1	Escherichia phage P694	ds	DNA	Caudovirales	Podoviridae	unclassified	40477
HG792103.1	Escherichia phage P8983	ds	DNA	Caudovirales	Podoviridae	Sepvirinae Tl2011virus	61343
KP682375.1	Escherichia phage PA11	ds	DNA	Caudovirales	Podoviridae	unclassified	62708
KP682376.1	Escherichia phage PA12	ds	DNA	Caudovirales	Podoviridae	unclassified	61388
KP682377.1	Escherichia phage PA16	ds	DNA	Caudovirales	Podoviridae	unclassified	62708
KP682378.1	Escherichia phage PA18	ds	DNA	Caudovirales	Podoviridae	unclassified	62708
NC_028449.1	Escherichia phage PA2	ds	DNA	Caudovirales	Podoviridae	Sepvirinae Tl2011virus	63569
KP682371.1	Escherichia phage PA2	ds	DNA	Caudovirales	Podoviridae	Sepvirinae Tl2011virus	63569
KP682379.1	Escherichia phage PA21	ds	DNA	Caudovirales	Podoviridae	unclassified	62708
KP682380.1	Escherichia phage PA27	ds	DNA	Caudovirales	Podoviridae	unclassified	64021
KP682381.1	Escherichia phage PA28	ds	DNA	Caudovirales	Podoviridae	Sepvirinae Nona33virus	61292
KP682382.1	Escherichia phage PA29	ds	DNA	Caudovirales	Podoviridae	unclassified	62708
KP682383.1	Escherichia phage PA30	ds	DNA	Caudovirales	Podoviridae	unclassified	62708
KP682384.1	Escherichia phage PA32	ds	DNA	Caudovirales	Podoviridae	unclassified	62708
KP682385.1	Escherichia phage PA33	ds	DNA	Caudovirales	Podoviridae	unclassified	62708
KP682386.1	Escherichia phage PA36	ds	DNA	Caudovirales	Podoviridae	unclassified	64021
KP682372.1	Escherichia phage PA4	ds	DNA	Caudovirales	Podoviridae	unclassified	62708
KP682387.1	Escherichia phage PA42	ds	DNA	Caudovirales	Podoviridae	unclassified	62708
KP682388.1	Escherichia phage PA44	ds	DNA	Caudovirales	Podoviridae	unclassified	62708
KP682389.1	Escherichia phage PA45	ds	DNA	Caudovirales	Podoviridae	unclassified	65334
KP682373.1	Escherichia phage PA5	ds	DNA	Caudovirales	Podoviridae	unclassified	62708
KP682390.1	Escherichia phage PA50	ds	DNA	Caudovirales	Podoviridae	unclassified	62708
KP682391.1	Escherichia phage PA51	ds	DNA	Caudovirales	Podoviridae	unclassified	61388
KP682392.1	Escherichia phage PA52	ds	DNA	Caudovirales	Podoviridae	unclassified	65334
KP682374.1	Escherichia phage PA8	ds	DNA	Caudovirales	Podoviridae	Sepvirinae Tl2011virus	63584
KC295538.1	Escherichia phage PBECO 4	ds	DNA	Caudovirales	Myoviridae	unclassified	348113
NC_027364.1	Escherichia phage PBECO 4	ds	DNA	Caudovirales	Myoviridae	unclassified	348113
NC_024379.1	Escherichia phage PE3-1	ds	DNA	Caudovirales	Podoviridae	Autographivirinae	39093
KJ748011.1	Escherichia phage PE3-1	ds	DNA	Caudovirales	Podoviridae	Autographivirinae	39093
KU925172.1	Escherichia phage PE37	ds	DNA	Caudovirales	Myoviridae	unclassified	166423
KR233165.1	Escherichia phage PEC04	ds	DNA	Caudovirales	Myoviridae	Tevenvirinae T4virus	167552
MG201401.1	Escherichia phage PGT2	ds	DNA	Caudovirales	Podoviridae	unclassified	42686
NC_020079.1	Escherichia phage phAPEC8	ds	DNA	Caudovirales	Myoviridae	unclassified	147737
JX561091.1	Escherichia phage phAPEC8	ds	DNA	Caudovirales	Myoviridae	unclassified	147737
JN673056.1	Escherichia phage PhaxI	ds	DNA	Caudovirales	Myoviridae	unclassified	156628
NC_019452.1	Escherichia phage PhaxI	ds	DNA	Caudovirales	Myoviridae	unclassified	156628
KF971864.1	Escherichia phage phi191	ds	DNA	Caudovirales	Podoviridae	Sepvirinae Tl2011virus	61035
NC_028660.1	Escherichia phage phi191	ds	DNA	Caudovirales	Podoviridae	Sepvirinae Tl2011virus	61035
KY703222.1	Escherichia phage phiC120	ds	DNA	Caudovirales	Myoviridae	unclassified	186570
KY608966.1	Escherichia phage phiEC1	ds	DNA	Caudovirales	Caudovirales	unclassified	53242
JN882298.1	Escherichia phage phiKT	ds	DNA	Caudovirales	Podoviridae	Autographivirinae unclassified phiKMV-like phages	42608
NC_019520.1	Escherichia phage phiKT	ds	DNA	Caudovirales	Podoviridae	Autographivirinae unclassified phiKMV-like phages	42608
KY677846.1	Escherichia phage phiLLS	ds	DNA	Caudovirales	Siphoviridae	unclassified	107263
KU298437.1	Escherichia phage phiON-2011	ds	DNA	Caudovirales	Podoviridae	unclassified	60897
DQ126339.2	Escherichia phage phiV10	ds	DNA	Caudovirales	Podoviridae	unclassified	39104
NC_007804.2	Escherichia phage phiV10	ds	DNA	Caudovirales	Podoviridae	unclassified	39104
MG770228.1	Escherichia phage PMBT57	ds	DNA	Caudovirales	Podoviridae	N4virus	70857
KM236242.1	Escherichia phage Pollock	ds	DNA	Caudovirales	Podoviridae	unclassified	68365
NC_027381.1	Escherichia phage Pollock	ds	DNA	Caudovirales	Podoviridae	unclassified	68365
KX534341.1	Escherichia phage Pride	ds	DNA	Caudovirales	Siphoviridae	unclassified	44899
NC_028896.1	Escherichia phage pro147	ds	DNA	Caudovirales	Myoviridae	Peduovirinae P2virus	32675
KR073660.1	Escherichia phage pro147	ds	DNA	Caudovirales	Myoviridae	Peduovirinae P2virus	32675
KR073661.1	Escherichia phage pro483	ds	DNA	Caudovirales	Myoviridae	Peduovirinae P2virus	29237
NC_028943.1	Escherichia phage pro483	ds	DNA	Caudovirales	Myoviridae	Peduovirinae P2virus	29237
KT176190.1	Escherichia phage QL01	ds	DNA	Caudovirales	Myoviridae	Tevenvirinae Js98virus	170527
NC_028847.1	Escherichia phage QL01	ds	DNA	Caudovirales	Myoviridae	Tevenvirinae Js98virus	170527
KM606994.1	Escherichia phage RB3	ds	DNA	Caudovirales	Myoviridae	Tevenvirinae T4virus	168402
NC_025419.1	Escherichia phage RB3	ds	DNA	Caudovirales	Myoviridae	Tevenvirinae T4virus	168402
FO818745.1	Escherichia phage RCS47	ds	DNA	Caudovirales	Myoviridae	P1virus unclassified Punalikevirus	115154
LT960609.1	Escherichia phage SECphi18	ds	DNA	Caudovirales	Siphoviridae	unclassified	44798
LT961732.1	Escherichia phage SECphi27	ds	DNA	Caudovirales	Siphoviridae	unclassified	51811
NC_027378.1	Escherichia phage Seurat	ds	DNA	Caudovirales	Siphoviridae	Seuratvirus	56776
KM236243.1	Escherichia phage Seurat	ds	DNA	Caudovirales	Siphoviridae	Seuratvirus	56776
KX534339.1	Escherichia phage Sloth	ds	DNA	Caudovirales	Siphoviridae	unclassified	45206
LN881725.1	Escherichia phage slur01	ds	DNA	Caudovirales	Siphoviridae	unclassified	61235
NC_028831.1	Escherichia phage slur01	ds	DNA	Caudovirales	Siphoviridae	unclassified	61235
NC_028927.1	Escherichia phage slur02	ds	DNA	Caudovirales	Myoviridae	Tevenvirinae T4virus	167298
LN881726.1	Escherichia phage slur02	ds	DNA	Caudovirales	Myoviridae	Tevenvirinae T4virus	167298
LN881728.1	Escherichia phage slur03	ds	DNA	Caudovirales	Myoviridae	Tevenvirinae T4virus	167467
LN881729.1	Escherichia phage slur04	ds	DNA	Caudovirales	Myoviridae	Tevenvirinae T4virus	167298
NC_028901.1	Escherichia phage slur05	ds	DNA	Caudovirales	Siphoviridae	unclassified	43900
LN881730.1	Escherichia phage slur05	ds	DNA	Caudovirales	Siphoviridae	unclassified	43900
LN881731.1	Escherichia phage slur06	ds	DNA	Caudovirales	Siphoviridae	unclassified	44515
LN881732.1	Escherichia phage slur07	ds	DNA	Caudovirales	Myoviridae	Tevenvirinae T4virus	167124
NC_028780.1	Escherichia phage slur07	ds	DNA	Caudovirales	Myoviridae	Tevenvirinae T4virus	167124
LN881733.1	Escherichia phage slur08	ds	DNA	Caudovirales	Myoviridae	Tevenvirinae T4virus	167467
LN887948.1	Escherichia phage slur09	ds	DNA	Caudovirales	Siphoviridae	T5virus	111751
NC_028840.1	Escherichia phage slur09	ds	DNA	Caudovirales	Siphoviridae	T5virus	111751
LN881734.1	Escherichia phage slur11	ds	DNA	Caudovirales	Myoviridae	Tevenvirinae T4virus	167298
LN881735.1	Escherichia phage slur12	ds	DNA	Caudovirales	Myoviridae	unclassified	136898
LN881737.1	Escherichia phage slur13	ds	DNA	Caudovirales	Myoviridae	Tevenvirinae T4virus	167299
NC_028448.1	Escherichia phage slur14	ds	DNA	Caudovirales	Myoviridae	Tevenvirinae T4virus	167467
LN881736.1	Escherichia phage slur14	ds	DNA	Caudovirales	Myoviridae	Tevenvirinae T4virus	167467
NC_028248.1	Escherichia phage slur16	ds	DNA	Caudovirales	Myoviridae	unclassified	136896
LN881727.1	Escherichia phage slur16	ds	DNA	Caudovirales	Myoviridae	unclassified	136896
MG208881.1	Escherichia phage St11Ph5	ds	DNA	Caudovirales	Podoviridae	G7cvirus	72444
MF153391.1	Escherichia phage ST2	ds	DNA	Caudovirales	Siphoviridae	unclassified	44517
KY962008.1	Escherichia phage ST31	ds	DNA	Caudovirales	Podoviridae	unclassified	39693
NC_004914.3	Escherichia phage Stx2 II	ds	DNA	Caudovirales	Podoviridae	Sepvirinae Nona33virus	62706
AP005154.1	Escherichia phage Stx2 II	ds	DNA	Caudovirales	Podoviridae	Sepvirinae Nona33virus	62706
KT454805.2	Escherichia phage SUSP1	ds	DNA	Caudovirales	Myoviridae	Ounavirinae Suspvirus	90743
NC_028808.1	Escherichia phage SUSP1	ds	DNA	Caudovirales	Myoviridae	Ounavirinae Suspvirus	90743
KT454806.2	Escherichia phage SUSP2	ds	DNA	Caudovirales	Myoviridae	Ounavirinae Suspvirus	88698
NC_028935.1	Escherichia phage SUSP2	ds	DNA	Caudovirales	Myoviridae	Ounavirinae Suspvirus	88698
JQ011316.1	Escherichia phage TL-2011a	ds	DNA	Caudovirales	Siphoviridae	Lambdavirus	24084
NC_019445.1	Escherichia phage TL-2011b	ds	DNA	Caudovirales	Podoviridae	Epsilon15likevirus	44784
JQ011317.1	Escherichia phage TL-2011b	ds	DNA	Caudovirales	Podoviridae	Epsilon15likevirus	44784
NC_019442.1	Escherichia phage TL-2011c	ds	DNA	Caudovirales	Podoviridae	Sepvirinae Tl2011virus	60523
JQ011318.1	Escherichia phage TL-2011c	ds	DNA	Caudovirales	Podoviridae	Sepvirinae Tl2011virus	60523
KX009778.3	Escherichia phage UFV-AREG1	ds	DNA	Caudovirales	Myoviridae	unclassified	170788
NC_031030.1	Escherichia phage UFV-AREG1	ds	DNA	Caudovirales	Myoviridae	unclassified	170788
KY014601.1	Escherichia phage Utah	ds	DNA	Caudovirales	Siphoviridae	unclassified	59024
KY683736.1	Escherichia phage V18	ds	DNA	Caudovirales	Myoviridae	unclassified	129454
NC_011041.1	Escherichia phage V5	ds	DNA	Caudovirales	Myoviridae	Vequintavirinae	137947
DQ832317.1	Escherichia phage V5	ds	DNA	Caudovirales	Myoviridae	Vequintavirinae	137947
JN986845.1	Escherichia phage vB_Eco_ACG-M12	ds	DNA	Caudovirales	Siphoviridae	Tunavirinae Rtpvirus	46054
NC_019404.1	Escherichia phage vB_Eco_ACG-M12	ds	DNA	Caudovirales	Siphoviridae	Tunavirinae Rtpvirus	46054
LT603033.1	Escherichia phage vB_Eco_slurp01	ds	DNA	Caudovirales	Caudovirales	unclassified	348043
KJ668714.2	Escherichia phage vB_EcoM_112	ds	DNA	Caudovirales	Myoviridae	Tevenvirinae T4virus	168470
NC_024125.2	Escherichia phage vB_EcoM_112	ds	DNA	Caudovirales	Myoviridae	Tevenvirinae T4virus	168470
JN986846.1	Escherichia phage vB_EcoM_ACG-C40	ds	DNA	Caudovirales	Myoviridae	Tevenvirinae T4virus	167396
NC_019399.1	Escherichia phage vB_EcoM_ACG-C40	ds	DNA	Caudovirales	Myoviridae	Tevenvirinae T4virus	167396
NC_031082.1	Escherichia phage vB_EcoM_Alf5	ds	DNA	Caudovirales	Myoviridae	unclassified	87662
KX377933.1	Escherichia phage vB_EcoM_Alf5	ds	DNA	Caudovirales	Myoviridae	unclassified	87662
NC_028825.1	Escherichia phage vB_EcoM_AYO145A	ds	DNA	Caudovirales	Myoviridae	Ounavirinae	87372
KR014248.1	Escherichia phage vB_EcoM_AYO145A	ds	DNA	Caudovirales	Myoviridae	Ounavirinae	87372
GU903191.1	Escherichia phage vB_EcoM_ECO1230-10	ds	DNA	Caudovirales	Myoviridae	unclassified	41666
NC_027995.1	Escherichia phage vB_EcoM_ECO1230-10	ds	DNA	Caudovirales	Myoviridae	unclassified	41666
KY705409.1	Escherichia phage vB_EcoM_ECOO78	ds	DNA	Caudovirales	Myoviridae	unclassified	41289
KF582788.2	Escherichia phage vB_EcoM_JS09	ds	DNA	Caudovirales	Myoviridae	Tevenvirinae Rb69virus	169148
NC_024124.2	Escherichia phage vB_EcoM_JS09	ds	DNA	Caudovirales	Myoviridae	Tevenvirinae Rb69virus	169148
KF562341.1	Escherichia phage vB_EcoM_PhAPEC2	ds	DNA	Caudovirales	Myoviridae	Tevenvirinae T4virus	167318
NC_024794.1	Escherichia phage vB_EcoM_PhAPEC2	ds	DNA	Caudovirales	Myoviridae	Tevenvirinae T4virus	167318
MF805809.1	Escherichia phage vB_EcoM_PHB05	ds	DNA	Caudovirales	Myoviridae	unclassified	147659
KP007360.1	Escherichia phage vB_EcoM_VR20	ds	DNA	Caudovirales	Myoviridae	Tevenvirinae Sp18virus	170336
NC_028894.1	Escherichia phage vB_EcoM_VR20	ds	DNA	Caudovirales	Myoviridae	Tevenvirinae Sp18virus	170336
NC_028925.1	Escherichia phage vB_EcoM_VR25	ds	DNA	Caudovirales	Myoviridae	Tevenvirinae Sp18virus	170822
KP007361.1	Escherichia phage vB_EcoM_VR25	ds	DNA	Caudovirales	Myoviridae	Tevenvirinae Sp18virus	170822
KP007362.1	Escherichia phage vB_EcoM_VR26	ds	DNA	Caudovirales	Myoviridae	Tevenvirinae Sp18virus	171541
NC_028957.1	Escherichia phage vB_EcoM_VR26	ds	DNA	Caudovirales	Myoviridae	Tevenvirinae Sp18virus	171541
NC_014792.1	Escherichia phage vB_EcoM_VR7	ds	DNA	Caudovirales	Myoviridae	Tevenvirinae Sp18virus	169285
HM563683.1	Escherichia phage vB_EcoM_VR7	ds	DNA	Caudovirales	Myoviridae	Tevenvirinae Sp18virus	169285
NC_025430.1	Escherichia phage vB_EcoM-ep3	ds	DNA	Caudovirales	Myoviridae	unclassified	42351
KM360178.1	Escherichia phage vB_EcoM-ep3	ds	DNA	Caudovirales	Myoviridae	unclassified	42351
MG781190.1	Escherichia phage vB_EcoM-fFiEco06	ds	DNA	Caudovirales	Myoviridae	Tevenvirinae T4virus	167076
MG781191.1	Escherichia phage vB_EcoM-fHoEco02	ds	DNA	Caudovirales	Myoviridae	Tevenvirinae T4virus	167064
KU867876.1	Escherichia phage vB_EcoM-UFV13	ds	DNA	Caudovirales	Myoviridae	unclassified	165772
NC_031103.1	Escherichia phage vB_EcoM-UFV13	ds	DNA	Caudovirales	Myoviridae	unclassified	165772
NC_027337.1	Escherichia phage vB_EcoM-VpaE1	ds	DNA	Caudovirales	Myoviridae	Ounavirinae	88403
KM657822.1	Escherichia phage vB_EcoM-VpaE1	ds	DNA	Caudovirales	Myoviridae	Ounavirinae	88403
KY295891.1	Escherichia phage vB_EcoP_B	ds	DNA	Caudovirales	Podoviridae	unclassified	44018
KY295892.1	Escherichia phage vB_EcoP_C	ds	DNA	Caudovirales	Podoviridae	unclassified	44970
KY295893.1	Escherichia phage vB_EcoP_D	ds	DNA	Caudovirales	Podoviridae	unclassified	44931
KY295894.1	Escherichia phage vB_EcoP_F	ds	DNA	Caudovirales	Podoviridae	unclassified	39300
HQ259105.1	Escherichia phage vB_EcoP_G7C	ds	DNA	Caudovirales	Podoviridae	G7cvirus	72917
NC_015933.1	Escherichia phage vB_EcoP_G7C	ds	DNA	Caudovirales	Podoviridae	G7cvirus	72917
NC_031943.1	Escherichia phage vB_EcoP_GA2A	ds	DNA	Caudovirales	Podoviridae	Autographivirinae T7virus	40470
KT990215.1	Escherichia phage vB_EcoP_GA2A	ds	DNA	Caudovirales	Podoviridae	Autographivirinae T7virus	40470
KY295897.1	Escherichia phage vB_EcoP_K	ds	DNA	Caudovirales	Podoviridae	unclassified	37775
NC_024786.1	Escherichia phage vB_EcoP_PhAPEC5	ds	DNA	Caudovirales	Podoviridae	G7cvirus	71248
KF192075.1	Escherichia phage vB_EcoP_PhAPEC5	ds	DNA	Caudovirales	Podoviridae	G7cvirus	71248
KF562340.1	Escherichia phage vB_EcoP_PhAPEC7	ds	DNA	Caudovirales	Podoviridae	G7cvirus	71778
NC_024790.1	Escherichia phage vB_EcoP_PhAPEC7	ds	DNA	Caudovirales	Podoviridae	G7cvirus	71778
KY295899.1	Escherichia phage vB_EcoP_R	ds	DNA	Caudovirales	Podoviridae	unclassified	44941
KM044272.1	Escherichia phage vB_EcoP_SU10	ds	DNA	Caudovirales	Podoviridae	Phieco32virus	77327
NC_027395.1	Escherichia phage vB_EcoP_SU10	ds	DNA	Caudovirales	Podoviridae	Phieco32virus	77327
KF771237.1	Escherichia phage vB_EcoS_AHP42	ds	DNA	Caudovirales	Siphoviridae	Tunavirinae Rogue1virus	46847
NC_024793.1	Escherichia phage vB_EcoS_AHP42	ds	DNA	Caudovirales	Siphoviridae	Tunavirinae Rogue1virus	46847
NC_024784.1	Escherichia phage vB_EcoS_AHS24	ds	DNA	Caudovirales	Siphoviridae	Tunavirinae Rogue1virus	46440
KF771238.1	Escherichia phage vB_EcoS_AHS24	ds	DNA	Caudovirales	Siphoviridae	Tunavirinae Rogue1virus	46440
KF771239.1	Escherichia phage vB_EcoS_AKS96	ds	DNA	Caudovirales	Siphoviridae	Tunavirinae Rogue1virus	45746
NC_024789.1	Escherichia phage vB_EcoS_AKS96	ds	DNA	Caudovirales	Siphoviridae	Tunavirinae Rogue1virus	45746
KY619305.1	Escherichia phage vB_EcoS_ESCO41	ds	DNA	Caudovirales	Caudovirales	unclassified	50800
KJ190157.1	Escherichia phage vB_EcoS_FFH1	ds	DNA	Caudovirales	Siphoviridae	T5virus	108483
NC_024139.1	Escherichia phage vB_EcoS_FFH1	ds	DNA	Caudovirales	Siphoviridae	T5virus	108483
KY985004.1	Escherichia phage vB_EcoS_SH2	ds	DNA	Caudovirales	Siphoviridae	unclassified	49088
MG099933.1	Escherichia phage VB_EcoS-Golestan	ds	DNA	Caudovirales	Siphoviridae	unclassified	44829
KU878968.1	Escherichia phage WG01	ds	DNA	Caudovirales	Myoviridae	Tevenvirinae T4virus	169936
NC_031928.1	Escherichia phage WG01	ds	DNA	Caudovirales	Myoviridae	Tevenvirinae T4virus	169936
HM997020.1	Escherichia phage wV7	ds	DNA	Caudovirales	Myoviridae	Tevenvirinae T4virus	166452
NC_019505.1	Escherichia phage wV7	ds	DNA	Caudovirales	Myoviridae	Tevenvirinae T4virus	166452
EU877232.1	Escherichia phage wV8	ds	DNA	Caudovirales	Myoviridae	Ounavirinae	88487
NC_012749.1	Escherichia phage wV8	ds	DNA	Caudovirales	Myoviridae	Ounavirinae	88487
KM896878.1	Escherichia phage YD-2008.s	ds	DNA	Caudovirales	Siphoviridae	Hk578virus	44613
NC_027383.1	Escherichia phage YD-2008.s	ds	DNA	Caudovirales	Siphoviridae	Hk578virus	44613
KY290975.2	Escherichia phage YUEEL01	ds	DNA	Caudovirales	Myoviridae	Tevenvirinae T4virus	169621
MG845865.1	Escherichia phage YZ1	ds	DNA	Caudovirales	Podoviridae	Autographivirinae	38823
KX669227.5	Escherichia phage ZG49	ds	DNA	Caudovirales	Podoviridae	unclassified	40291
AP005153.1	Escherichia Stx1 converting phage	ds	DNA	Caudovirales	Podoviridae	unclassified	59866
NC_004913.3	Escherichia Stx1 converting phage	ds	DNA	Caudovirales	Podoviridae	unclassified	59866
KJ909655.1	Escherichia Stx1-converting recombinant phage HUN/2013	ds	DNA	Caudovirales	Podoviridae	unclassified	61137
NC_001317.1	Escherichia virus 186	ds	DNA	Caudovirales	Myoviridae	Peduovirinae P2virus	30624
KX279892.2	Escherichia virus AAPEc6	ds	DNA	Caudovirales	Podoviridae	Autographivirinae	44559
HQ665011.1	Escherichia virus AKFV33	ds	DNA	Caudovirales	Siphoviridae	T5virus	108853
NC_017969.1	Escherichia virus AKFV33	ds	DNA	Caudovirales	Siphoviridae	T5virus	108853
AJ604530.1	Escherichia virus BF23	ds	DNA	Caudovirales	Siphoviridae	T5virus	14504
NC_016570.1	Escherichia virus CBA120	ds	DNA	Caudovirales	Myoviridae	unclassified	157304
JN593240.1	Escherichia virus CBA120	ds	DNA	Caudovirales	Myoviridae	unclassified	157304
NC_027356.1	Escherichia virus DT57C	ds	DNA	Caudovirales	Siphoviridae	T5virus	108065
KM979354.1	Escherichia virus DT57C	ds	DNA	Caudovirales	Siphoviridae	T5virus	108065
NC_010583.1	Escherichia virus EPS7	ds	DNA	Caudovirales	Siphoviridae	T5virus	111382
CP000917.1	Escherichia virus EPS7	ds	DNA	Caudovirales	Siphoviridae	T5virus	111382
AF069308.1	Escherichia virus HK022	ds	DNA	Caudovirales	Siphoviridae	Lambdavirus	40751
NC_002166.1	Escherichia virus HK022	ds	DNA	Caudovirales	Siphoviridae	Lambdavirus	40751
AF069529.1	Escherichia virus HK97	ds	DNA	Caudovirales	Siphoviridae	Lambdavirus	39732
NC_002167.1	Escherichia virus HK97	ds	DNA	Caudovirales	Siphoviridae	Lambdavirus	39732
JX865427.2	Escherichia virus JL1	ds	DNA	Caudovirales	Siphoviridae	Hk578virus	43457
NC_019419.2	Escherichia virus JL1	ds	DNA	Caudovirales	Siphoviridae	Hk578virus	43457
NC_008152.1	Escherichia virus K1-5	ds	DNA	Caudovirales	Podoviridae	Autographivirinae	44385
AY370674.1	Escherichia virus K1-5	ds	DNA	Caudovirales	Podoviridae	Autographivirinae	44385
KY435490.1	Escherichia virus K1E	ds	DNA	Caudovirales	Podoviridae	Autographivirinae	44246
AM084415.1	Escherichia virus K1E	ds	DNA	Caudovirales	Podoviridae	Autographivirinae	45251
NC_007637.1	Escherichia virus K1E	ds	DNA	Caudovirales	Podoviridae	Autographivirinae	45251
DQ121662.1	Escherichia virus KP26	ds	DNA	Caudovirales	Siphoviridae	Tunavirinae Rogue1virus	46072
KC579452.1	Escherichia virus KP26	ds	DNA	Caudovirales	Siphoviridae	Tunavirinae Rogue1virus	47285
NC_007291.1	Escherichia virus KP26	ds	DNA	Caudovirales	Siphoviridae	Tunavirinae Rogue1virus	46072
NC_001416.1	Escherichia virus Lambda	ds	DNA	Caudovirales	Siphoviridae	Lambdavirus	48502
KT232076.1	Escherichia virus Lambda	ds	DNA	Caudovirales	Siphoviridae	Lambdavirus	49205
NC_000929.1	Escherichia virus Mu	ds	DNA	Caudovirales	Myoviridae	Muvirus	36717
AF083977.1	Escherichia virus Mu	ds	DNA	Caudovirales	Myoviridae	Muvirus	36717
MG004687.1	Escherichia virus mutPK1A2	ds	DNA	Caudovirales	Podoviridae	unclassified	44784
AF064539.1	Escherichia virus N15	ds	DNA	Caudovirales	Siphoviridae	N15virus	46375
NC_001901.1	Escherichia virus N15	ds	DNA	Caudovirales	Siphoviridae	N15virus	46375
NC_008720.1	Escherichia virus N4	ds	DNA	Caudovirales	Podoviridae	N4virus	70153
EF056009.1	Escherichia virus N4	ds	DNA	Caudovirales	Podoviridae	N4virus	70153
AF234173.1	Escherichia virus P1	ds	DNA	Caudovirales	Myoviridae	P1virus	94481
AF234172.1	Escherichia virus P1	ds	DNA	Caudovirales	Myoviridae	P1virus	94800
NC_005856.1	Escherichia virus P1	ds	DNA	Caudovirales	Myoviridae	P1virus	94800
KC618326.1	Escherichia virus P2	ds	DNA	Caudovirales	Myoviridae	Peduovirinae P2virus	31200
NC_001895.1	Escherichia virus P2	ds	DNA	Caudovirales	Myoviridae	Peduovirinae P2virus	33593
AF063097.1	Escherichia virus P2	ds	DNA	Caudovirales	Myoviridae	Peduovirinae P2virus	33593
EU330206.1	Escherichia virus phiEco32	ds	DNA	Caudovirales	Podoviridae	Phieco32virus	77554
NC_010324.1	Escherichia virus phiEco32	ds	DNA	Caudovirales	Podoviridae	Phieco32virus	77554
FJ839692.1	Escherichia virus RB14	ds	DNA	Caudovirales	Myoviridae	Tevenvirinae T4virus	165429
NC_012638.1	Escherichia virus RB14	ds	DNA	Caudovirales	Myoviridae	Tevenvirinae T4virus	165429
HM134276.1	Escherichia virus RB16	ds	DNA	Caudovirales	Myoviridae	Tevenvirinae	176788
NC_014467.1	Escherichia virus RB16	ds	DNA	Caudovirales	Myoviridae	Tevenvirinae	176788
DQ904452.1	Escherichia virus RB32	ds	DNA	Caudovirales	Myoviridae	Tevenvirinae	165890
NC_008515.1	Escherichia virus RB32	ds	DNA	Caudovirales	Myoviridae	Tevenvirinae	165890
NC_007023.1	Escherichia virus RB43	ds	DNA	Caudovirales	Myoviridae	Tevenvirinae	180500
AY967407.1	Escherichia virus RB43	ds	DNA	Caudovirales	Myoviridae	Tevenvirinae	180500
NC_007603.1	Escherichia virus Rtp	ds	DNA	Caudovirales	Siphoviridae	Tunavirinae Rtpvirus	46219
AM156909.1	Escherichia virus Rtp	ds	DNA	Caudovirales	Siphoviridae	Tunavirinae Rtpvirus	46219
NC_012223.2	Escherichia virus SSL2009a	ds	DNA	Caudovirales	Siphoviridae	Hk578virus	44899
FJ750948.2	Escherichia virus SSL2009a	ds	DNA	Caudovirales	Siphoviridae	Hk578virus	44899
AY216660.1	Escherichia virus T1	ds	DNA	Caudovirales	Siphoviridae	Tunavirinae T1virus	48836
NC_005833.1	Escherichia virus T1	ds	DNA	Caudovirales	Siphoviridae	Tunavirinae T1virus	48836
M10160.1	Escherichia virus T4	ds	DNA	Caudovirales	Myoviridae	Tevenvirinae T4virus	13065
AF158101.6	Escherichia virus T4	ds	DNA	Caudovirales	Myoviridae	Tevenvirinae T4virus	168903
NC_000866.4	Escherichia virus T4	ds	DNA	Caudovirales	Myoviridae	Tevenvirinae T4virus	168903
KJ477684.1	Escherichia virus T4	ds	DNA	Caudovirales	Myoviridae	Tevenvirinae T4virus	168922
KJ477686.1	Escherichia virus T4	ds	DNA	Caudovirales	Myoviridae	Tevenvirinae T4virus	165660
KJ477685.1	Escherichia virus T4	ds	DNA	Caudovirales	Myoviridae	Tevenvirinae T4virus	166816
NC_005859.1	Escherichia virus T5	ds	DNA	Caudovirales	Siphoviridae	T5virus	121750
AY543070.1	Escherichia virus T5	ds	DNA	Caudovirales	Siphoviridae	T5virus	121750
AY692264.1	Escherichia virus T5	ds	DNA	Caudovirales	Siphoviridae	T5virus	113238
AY587007.1	Escherichia virus T5	ds	DNA	Caudovirales	Siphoviridae	T5virus	121752
AY308796.1	Escherichia virus TLS	ds	DNA	Caudovirales	Siphoviridae	Tunavirinae Tlsvirus	49902
NC_009540.1	Escherichia virus TLS	ds	DNA	Caudovirales	Siphoviridae	Tunavirinae Tlsvirus	49902
MG251390.1	Escherichia virus VEc3	ds	DNA	Caudovirales	Podoviridae	Autographivirinae	44895
AY135739.1	Escherichia virus Wphi	ds	DNA	Caudovirales	Myoviridae	Peduovirinae P2virus	32684
NC_005056.1	Escherichia virus Wphi	ds	DNA	Caudovirales	Myoviridae	Peduovirinae P2virus	32684
NC_006356.2	Flavobacterium phage 11b	ds	DNA	Caudovirales	Siphoviridae	unclassified	36012
AJ842011.2	Flavobacterium phage 11b	ds	DNA	Caudovirales	Siphoviridae	unclassified	36012
NC_027125.1	Flavobacterium phage FCL-2	ds	DNA	Caudovirales	Myoviridae	unclassified	47142
KM873719.2	Flavobacterium phage FCL-2	ds	DNA	Caudovirales	Myoviridae	unclassified	47142
KY979236.1	Flavobacterium phage FCV-10	ds	DNA	Caudovirales	Myoviridae	unclassified	46482
KY951964.1	Flavobacterium phage FCV-11	ds	DNA	Caudovirales	Myoviridae	unclassified	46481
KY979237.1	Flavobacterium phage FCV-16	ds	DNA	Caudovirales	Myoviridae	unclassified	46481
KY951963.1	Flavobacterium phage FCV-3	ds	DNA	Caudovirales	Myoviridae	unclassified	46496
KY979239.1	Flavobacterium phage V156	ds	DNA	Caudovirales	Myoviridae	unclassified	48564
KY979240.1	Flavobacterium phage V157	ds	DNA	Caudovirales	Myoviridae	unclassified	48565
KY979241.1	Flavobacterium phage V165	ds	DNA	Caudovirales	Myoviridae	unclassified	49013
KY992519.1	Flavobacterium phage V175	ds	DNA	Caudovirales	Myoviridae	unclassified	49016
KY992520.1	Flavobacterium phage V181	ds	DNA	Caudovirales	Myoviridae	unclassified	49014
KY979242.1	Flavobacterium phage V182	ds	DNA	Caudovirales	Myoviridae	unclassified	49099
KY979243.1	Flavobacterium phage VK20	ds	DNA	Caudovirales	Myoviridae	unclassified	46496
KY979244.1	Flavobacterium phage VK42	ds	DNA	Caudovirales	Myoviridae	unclassified	46455
KY979245.1	Flavobacterium phage VK48	ds	DNA	Caudovirales	Myoviridae	unclassified	46570
KY979246.1	Flavobacterium phage VK52	ds	DNA	Caudovirales	Myoviridae	unclassified	46455
KY979247.1	Flavobacterium phage VK58	ds	DNA	Caudovirales	Myoviridae	unclassified	46448
KJ018210.1	Flavobacterium sp. phage 1/32	ds	DNA	Caudovirales	Myoviridae	unclassified	42252
KY979238.1	Flavoibacterium phage FCV-20	ds	DNA	Caudovirales	Myoviridae	unclassified	46496
KJ159566.1	Geobacillus phage GBK2	ds	DNA	Caudovirales	Siphoviridae	unclassified	39078
NC_023612.1	Geobacillus phage GBK2	ds	DNA	Caudovirales	Siphoviridae	unclassified	39078
DQ340064.2	Geobacillus phage GBSV1	ds	DNA	Caudovirales	Caudovirales	unclassified	34683
NC_008376.2	Geobacillus phage GBSV1	ds	DNA	Caudovirales	Caudovirales	unclassified	34683
NC_029073.1	Geobacillus virus E3	ds	DNA	Caudovirales	Siphoviridae	unclassified	141298
KP144388.1	Geobacillus virus E3	ds	DNA	Caudovirales	Siphoviridae	unclassified	141298
MG757152.1	Gordonia phage Adgers	ds	DNA	Caudovirales	Siphoviridae	unclassified	76008
MG099935.1	Gordonia phage Anamika	ds	DNA	Caudovirales	Siphoviridae	unclassified	73851
KU963247.1	Gordonia phage Attis	ds	DNA	Caudovirales	Siphoviridae	unclassified	47881
KU998247.1	Gordonia phage Bachita	ds	DNA	Caudovirales	Siphoviridae	Smoothievirus	93843
NC_030936.1	Gordonia phage Bachita	ds	DNA	Caudovirales	Siphoviridae	Smoothievirus	93843
NC_031074.1	Gordonia phage Bantam	ds	DNA	Caudovirales	Siphoviridae	unclassified	92580
KX557272.1	Gordonia phage Bantam	ds	DNA	Caudovirales	Siphoviridae	unclassified	92580
KX557273.1	Gordonia phage BatStarr	ds	DNA	Caudovirales	Siphoviridae	unclassified	53432
NC_031226.1	Gordonia phage BaxterFox	ds	DNA	Caudovirales	Siphoviridae	unclassified	53717
KU963263.1	Gordonia phage BaxterFox	ds	DNA	Caudovirales	Siphoviridae	unclassified	53717
MG845393.1	Gordonia phage Beenie	ds	DNA	Caudovirales	Siphoviridae	unclassified	47953
KU963262.1	Gordonia phage Benczkowski14	ds	DNA	Caudovirales	Siphoviridae	Demosthenesvirus	75380
MG099939.1	Gordonia phage BENtherdunthat	ds	DNA	Caudovirales	Siphoviridae	unclassified	54867
KU963261.1	Gordonia phage BetterKatz	ds	DNA	Caudovirales	Siphoviridae	unclassified	50636
NC_031247.1	Gordonia phage BetterKatz	ds	DNA	Caudovirales	Siphoviridae	unclassified	50636
MG099940.1	Gordonia phage BirksAndSocks	ds	DNA	Caudovirales	Siphoviridae	unclassified	77354
MG099941.1	Gordonia phage Bjanes7	ds	DNA	Caudovirales	Siphoviridae	unclassified	46042
KU998236.1	Gordonia phage Blueberry	ds	DNA	Caudovirales	Siphoviridae	unclassified	54990
NC_030943.1	Gordonia phage Blueberry	ds	DNA	Caudovirales	Siphoviridae	unclassified	54990
MG757155.1	Gordonia phage Boneham	ds	DNA	Caudovirales	Siphoviridae	unclassified	77497
KU998235.1	Gordonia phage Bowser	ds	DNA	Caudovirales	Siphoviridae	unclassified	46570
NC_030930.1	Gordonia phage Bowser	ds	DNA	Caudovirales	Siphoviridae	unclassified	46570
MG812487.1	Gordonia phage Brandonk123	ds	DNA	Caudovirales	Siphoviridae	unclassified	58842
KU998233.1	Gordonia phage BritBrat	ds	DNA	Caudovirales	Siphoviridae	unclassified	55524
NC_030942.1	Gordonia phage BritBrat	ds	DNA	Caudovirales	Siphoviridae	unclassified	55524
NC_031072.1	Gordonia phage CaptainKirk2	ds	DNA	Caudovirales	Siphoviridae	unclassified	47898
KX557274.1	Gordonia phage CaptainKirk2	ds	DNA	Caudovirales	Siphoviridae	unclassified	47898
NC_031118.1	Gordonia phage CarolAnn	ds	DNA	Caudovirales	Siphoviridae	unclassified	54167
KX557275.1	Gordonia phage CarolAnn	ds	DNA	Caudovirales	Siphoviridae	unclassified	54167
KU998246.1	Gordonia phage ClubL	ds	DNA	Caudovirales	Siphoviridae	Smoothievirus	92618
NC_030901.1	Gordonia phage ClubL	ds	DNA	Caudovirales	Siphoviridae	Smoothievirus	92618
NC_030941.1	Gordonia phage Cozz	ds	DNA	Caudovirales	Siphoviridae	unclassified	46600
KU998239.1	Gordonia phage Cozz	ds	DNA	Caudovirales	Siphoviridae	unclassified	46600
KX557276.1	Gordonia phage Cucurbita	ds	DNA	Caudovirales	Siphoviridae	unclassified	93686
NC_031029.1	Gordonia phage Cucurbita	ds	DNA	Caudovirales	Siphoviridae	unclassified	93686
KU998242.1	Gordonia phage Demosthenes	ds	DNA	Caudovirales	Siphoviridae	Demosthenesvirus	74073
NC_030944.1	Gordonia phage Demosthenes	ds	DNA	Caudovirales	Siphoviridae	Demosthenesvirus	74073
KY471269.1	Gordonia phage DinoDaryn	ds	DNA	Caudovirales	Siphoviridae	unclassified	44936
NC_031234.1	Gordonia phage Emalyn	ds	DNA	Caudovirales	Siphoviridae	unclassified	43982
KU963260.1	Gordonia phage Emalyn	ds	DNA	Caudovirales	Siphoviridae	unclassified	43982
NC_031122.1	Gordonia phage Eyre	ds	DNA	Caudovirales	Siphoviridae	unclassified	44929
KX557277.1	Gordonia phage Eyre	ds	DNA	Caudovirales	Siphoviridae	unclassified	44929
MG770211.1	Gordonia phage Flakey	ds	DNA	Caudovirales	Siphoviridae	unclassified	76889
MG757157.1	Gordonia phage Flapper	ds	DNA	Caudovirales	Siphoviridae	unclassified	67527
NC_031936.1	Gordonia phage GAL1	ds	DNA	Caudovirales	Siphoviridae	unclassified	49979
KR053194.1	Gordonia phage GAL1	ds	DNA	Caudovirales	Siphoviridae	unclassified	49979
KX557278.1	Gordonia phage Ghobes	ds	DNA	Caudovirales	Siphoviridae	unclassified	45285
NC_031028.1	Gordonia phage Ghobes	ds	DNA	Caudovirales	Siphoviridae	unclassified	45285
NC_030902.1	Gordonia phage GMA1	ds	DNA	Caudovirales	Siphoviridae	unclassified	41207
KR053195.1	Gordonia phage GMA1	ds	DNA	Caudovirales	Siphoviridae	unclassified	41207
NC_028668.1	Gordonia phage GMA3	ds	DNA	Caudovirales	Podoviridae	unclassified	77779
KR063279.1	Gordonia phage GMA3	ds	DNA	Caudovirales	Podoviridae	unclassified	77779
NC_030939.1	Gordonia phage GMA4	ds	DNA	Caudovirales	Siphoviridae	unclassified	45537
KR053199.1	Gordonia phage GMA4	ds	DNA	Caudovirales	Siphoviridae	unclassified	45537
NC_030907.1	Gordonia phage GMA5	ds	DNA	Caudovirales	Siphoviridae	unclassified	17562
KR053198.1	Gordonia phage GMA5	ds	DNA	Caudovirales	Siphoviridae	unclassified	17562
NC_030906.1	Gordonia phage GMA6	ds	DNA	Caudovirales	Siphoviridae	unclassified	83324
KR063280.1	Gordonia phage GMA6	ds	DNA	Caudovirales	Siphoviridae	unclassified	83324
NC_028673.1	Gordonia phage GMA7	ds	DNA	Caudovirales	Podoviridae	unclassified	73419
KR063278.1	Gordonia phage GMA7	ds	DNA	Caudovirales	Podoviridae	unclassified	73419
NC_028972.1	Gordonia phage Gmala1	ds	DNA	Caudovirales	Siphoviridae	unclassified	75167
KP790009.1	Gordonia phage Gmala1	ds	DNA	Caudovirales	Siphoviridae	unclassified	75167
NC_029060.1	Gordonia phage GordDuk1	ds	DNA	Caudovirales	Siphoviridae	unclassified	76276
KP790010.1	Gordonia phage GordDuk1	ds	DNA	Caudovirales	Siphoviridae	unclassified	76276
NC_029074.1	Gordonia phage GordTnk2	ds	DNA	Caudovirales	Siphoviridae	Gordtnkvirus	75987
KP790008.1	Gordonia phage GordTnk2	ds	DNA	Caudovirales	Siphoviridae	Gordtnkvirus	75987
NC_016435.1	Gordonia phage GRU1	ds	DNA	Caudovirales	Siphoviridae	unclassified	65766
JF923797.1	Gordonia phage GRU1	ds	DNA	Caudovirales	Siphoviridae	unclassified	65766
NC_030935.1	Gordonia phage GRU3	ds	DNA	Caudovirales	Siphoviridae	unclassified	17727
KR053197.1	Gordonia phage GRU3	ds	DNA	Caudovirales	Siphoviridae	unclassified	17727
NC_030932.1	Gordonia phage Gsput1	ds	DNA	Caudovirales	Siphoviridae	unclassified	43505
KP790011.1	Gordonia phage Gsput1	ds	DNA	Caudovirales	Siphoviridae	unclassified	43505
HQ403646.1	Gordonia phage GTE2	ds	DNA	Caudovirales	Siphoviridae	unclassified	45530
NC_015720.1	Gordonia phage GTE2	ds	DNA	Caudovirales	Siphoviridae	unclassified	45530
NC_016434.1	Gordonia phage GTE5	ds	DNA	Caudovirales	Siphoviridae	unclassified	65839
AY846870.1	Gordonia phage GTE5	ds	DNA	Caudovirales	Siphoviridae	unclassified	31661
JF923796.1	Gordonia phage GTE5	ds	DNA	Caudovirales	Siphoviridae	unclassified	65839
NC_028665.1	Gordonia phage GTE6	ds	DNA	Caudovirales	Podoviridae	unclassified	56982
KR053200.1	Gordonia phage GTE6	ds	DNA	Caudovirales	Podoviridae	unclassified	56982
NC_016166.1	Gordonia phage GTE7	ds	DNA	Caudovirales	Siphoviridae	unclassified	74431
JN035618.1	Gordonia phage GTE7	ds	DNA	Caudovirales	Siphoviridae	unclassified	74431
NC_028653.1	Gordonia phage GTE8	ds	DNA	Caudovirales	Podoviridae	unclassified	67617
KR053201.1	Gordonia phage GTE8	ds	DNA	Caudovirales	Podoviridae	unclassified	67617
KU963259.1	Gordonia phage Guacamole	ds	DNA	Caudovirales	Siphoviridae	unclassified	49894
NC_031265.1	Gordonia phage Guacamole	ds	DNA	Caudovirales	Siphoviridae	unclassified	49894
MG198784.1	Gordonia phage Gustav	ds	DNA	Caudovirales	Siphoviridae	unclassified	44408
KX557279.1	Gordonia phage Hedwig	ds	DNA	Caudovirales	Siphoviridae	unclassified	44536
NC_031099.1	Gordonia phage Hedwig	ds	DNA	Caudovirales	Siphoviridae	unclassified	44536
NC_031229.1	Gordonia phage Hotorobo	ds	DNA	Caudovirales	Siphoviridae	Woesvirus	76972
KU963245.1	Gordonia phage Hotorobo	ds	DNA	Caudovirales	Siphoviridae	Woesvirus	76972
KU252585.1	Gordonia phage Howe	ds	DNA	Caudovirales	Siphoviridae	unclassified	53182
KY471268.1	Gordonia phage Huffy	ds	DNA	Caudovirales	Siphoviridae	unclassified	44936
KU998256.1	Gordonia phage Jeanie	ds	DNA	Caudovirales	Siphoviridae	unclassified	17118
KX557280.1	Gordonia phage JSwag	ds	DNA	Caudovirales	Siphoviridae	unclassified	52726
NC_031060.1	Gordonia phage JSwag	ds	DNA	Caudovirales	Siphoviridae	unclassified	52726
KX557281.1	Gordonia phage Jumbo	ds	DNA	Caudovirales	Siphoviridae	unclassified	78302
NC_031109.1	Gordonia phage Jumbo	ds	DNA	Caudovirales	Siphoviridae	unclassified	78302
[truncated: 4,486 more rows]

## Sheet: S3_VibrioGenomes_scanned
Table S3: Vibrio genomes dataset.
Name	Accession Replicon1	Accession Replicon2	Accession Replicon3	Accession Replicon1	Accession Replicon4	Accession Replicon5
Vibrio alginolyticus NBRC 15630 = ATCC 17749	NC_022349	NC_022359
Vibrio alginolyticus strain ATCC 33787	NZ_CP013484	NZ_CP013485	NZ_CP013486	NZ_CP013487	NZ_CP013488
Vibrio alginolyticus strain ZJ-T	NZ_CP016224	NZ_CP016225
Vibrio alginolyticus strain K01M1	NZ_CP017889	NZ_CP017890	NZ_CP028135
Vibrio alginolyticus strain K04M5	NZ_CP017899	NZ_CP017900	NZ_CP017901
Vibrio alginolyticus strain K06K5	NZ_CP017907	NZ_CP017908	NZ_CP017909	NZ_CP017910
Vibrio alginolyticus strain K10K4	NZ_CP017911	NZ_CP017912
Vibrio alginolyticus strain K09K1	NZ_CP017918	NZ_CP017919
Vibrio alginolyticus strain K08M3	NZ_CP017913	NZ_CP017914	NZ_CP017915
Vibrio alginolyticus isolate K04M3	NZ_CP017896	NZ_CP017897	NZ_CP017898
Vibrio alginolyticus strain ATCC 33868	NZ_CP014052	NZ_CP014053	NZ_CP014054
Vibrio alginolyticus strain J207	NZ_CP014040	NZ_CP014041
Vibrio alginolyticus strain FDAARGOS_114	NZ_CP014044	NZ_CP014045
Vibrio anguillarum 775	NC_015633	NC_015637
Vibrio anguillarum M3	NC_022223	NC_022224	NC_022225
Vibrio_anguillarum_NB10_serovar_O1	NZ_LK021130	NZ_LK021129	NZ_LK021128
Vibrio anguillarum strain 90-11-286	NZ_CP011460	NZ_CP011461
Vibrio anguillarum strain MVAV6203	NZ_CP016095
Vibrio anguillarum strain 87-9-116	NZ_CP021980	NZ_CP021981
Vibrio anguillarum strain JLL237	NZ_CP022101	NZ_CP022102
Vibrio anguillarum strain S3 4/9	NZ_CP022099	NZ_CP022100
Vibrio anguillarum strain CNEVA NB11008	NZ_CP022103	NZ_CP022104
Vibrio anguillarum strain VIB43	NZ_CP023054	NZ_CP023055	NZ_CP023056
Vibrio anguillarum strain ATCC-68554	NZ_CP023208	NZ_CP023209	NZ_CP023210
Vibrio anguillarum strain VIB12	NZ_CP023310	NZ_CP023311	NZ_CP023312
Vibrio anguillarum strain 425	NZ_CP020532	NZ_CP020533	NZ_CP020534
Vibrio antiquarius	NC_013456	NC_013457
Vibrio breoganii strain FF50	NZ_CP016177	NZ_CP016178	NZ_CP016179
Vibrio campbellii ATCC BAA-1116	NC_009783	NC_009784	NC_009777
Vibrio campbellii ATCC BAA-1116	NC_022269	NC_022270	NC_022271
Vibrio cholerae strain 10432-62	NZ_CP010812
Vibrio campbellii strain LMB29	NZ_CP019293	NZ_CP019294	NZ_CP019295	NZ_CP019296	NZ_CP019297	NZ_CP019298
Vibrio campbellii strain 20130629003S01	NZ_CP020076	NZ_CP020077	NZ_CP020078	NZ_CP020079	NZ_CP020080	NZ_CP020081
Vibrio campbellii strain LA16-V1	NZ_CP021145	NZ_CP021146	NZ_CP021147	NZ_CP021148	NZ_CP021149	NZ_CP021150
Vibrio campbellii CAIM 519 = NBRC 15631 strain ATCC 25920	NZ_CP015863	NZ_CP015864	NZ_CP015865
Vibrio campbellii strain BoB-90	NZ_CP026315	NZ_CP026316	NZ_CP026317	NZ_CP026318	NZ_CP026319	NZ_CP026320
Vibrio campbellii strain BoB-53	NZ_CP026321	NZ_CP026322
Vibrio cholerae O1 biovar El Tor str. N16961	NC_002505	NC_002506
Vibrio cholerae O395	NC_009456	NC_009457
Vibrio cholerae M66-2	NC_012578	NC_012580
Vibrio cholerae O395	NC_012582	NC_012583
Vibrio cholerae MJ-1236	NC_012668	NC_012667
Vibrio cholerae O1 str. 2010EL-1786	NC_016445	NC_016446
Vibrio cholerae IEC224	NC_016944	NC_016945
Vibrio cholerae strain 2012EL-2176	NZ_CP007634	NZ_CP007635	NZ_CP007636
Vibrio cholerae strain 2012Env-9	NZ_CP012997	NZ_CP012998
Vibrio cholerae MS6	NZ_AP014524	NZ_AP014525
Vibrio cholerae O1 biovar El Tor strain FJ147	NZ_CP009042	NZ_CP009041
Vibrio cholerae strain 1154-74	NZ_CP010811
Vibrio cholerae strain A19	NZ_LT907989	NZ_LT907990
Vibrio cholerae O1 str. KW3	NZ_CP006947	NZ_CP006948
Vibrio cholerae 2740-80	NZ_CP016324	NZ_CP016325
Vibrio cholerae strain Env-390	NZ_CP013013	NZ_CP013014
Vibrio cholerae strain C5	NZ_CP013301	NZ_CP013302
Vibrio cholerae strain E1320	NZ_CP013311	NZ_CP013312
Vibrio cholerae strain CRC711	NZ_CP013303	NZ_CP013304
Vibrio cholerae strain CRC1106	NZ_CP013305	NZ_CP013306
Vibrio cholerae strain E506	NZ_CP013307	NZ_CP013308
Vibrio cholerae strain E1162	NZ_CP013309	NZ_CP013310
Vibrio cholerae strain NCTC5395	NZ_CP013317	NZ_CP013318
Vibrio cholerae strain NCTC9420	NZ_CP013319	NZ_CP013320
Vibrio cholerae strain M2140	NZ_CP013315	NZ_CP013316
Vibrio cholerae strain E9120	NZ_CP013313	NZ_CP013314
Vibrio cholerae strain FDAARGOS_223	NZ_CP020407	NZ_CP020408
Vibrio cholerae strain FORC_055 isolate MFDS	NZ_CP016987	NZ_CP016988
Vibrio cholerae strain E7946	NZ_CP024162	NZ_CP024163
Vibrio cholerae strain A1552	NZ_CP025936	NZ_CP025937
Vibrio cholerae O1 biovar El Tor strain HC1037	NZ_CP026647	NZ_CP026648
Vibrio cholerae strain A1552	NZ_CP024867	NZ_CP024868
Vibrio cholerae strain N16961	NZ_CP028827	NZ_CP028828
Vibrio cholerae strain Sa5Y	NZ_CP028892	NZ_CP028893
Vibrio cholerae strain A1552	NZ_CP028894	NZ_CP028895
Vibrio cholerae str. BC1071	NZ_LT897797	NZ_LT897798
Vibrio cholerae strain 4295STDY6534232	NZ_LT992488	NZ_LT992489
Vibrio cholerae strain 4295STDY6534216	NZ_LT992486	NZ_LT992487
Vibrio cholerae strain 4295STDY6534248	NZ_LT992492	NZ_LT992493
Vibrio coralliilyticus strain OCN014	NZ_CP009264	NZ_CP009265	NZ_CP009266
Vibrio coralliilyticus strain RE98	NZ_CP009617	NZ_CP009618	NZ_CP009619	NZ_CP009620
Vibrio coralliilyticus strain 58	NZ_CP016556	NZ_CP016557	NZ_CP016558
Vibrio coralliilyticus strain SNUTY-1	NZ_CP020453	NZ_CP020454	NZ_CP020455	NZ_CP020456
Vibrio diabolicus strain FDAARGOS_96	NZ_CP014094	NZ_CP014095	NZ_CP014093
Vibrio diabolicus strain LMG 3418	NZ_CP014133	NZ_CP014134
Vibrio diabolicus strain FDAARGOS_105	NZ_CP014036	NZ_CP014037
Vibrio fluvialis strain ATCC 33809	NZ_CP014034	NZ_CP014035
Vibrio fluvialis strain 12605	NZ_CP019118	NZ_CP019119
Vibrio fluvialis strain AK 1296-A2-1	NZ_CP014032	NZ_CP014033
Vibrio furnissii NCTC 11218	NC_016602	NC_016628
Vibrio gazogenes strain ATCC 43942	NZ_CP018835	NZ_CP018836	NZ_CP018837
Vibrio harveyi strain ATCC 33843 (392 [MAV])	NZ_CP009467	NZ_CP009468
Vibrio harveyi strain ATCC 43516	NZ_CP014038	NZ_CP014039
Vibrio harveyi isolate QT520	NZ_CP018680	NZ_CP018681	NZ_CP018682	NZ_CP018683	NZ_CP018684
Vibrio harveyi strain 345	NZ_CP025537	NZ_CP025538	NZ_CP025539	NZ_CP025540
Vibrio hyugaensis strain 090810a	NZ_CP025794	NZ_CP025795
Vibrio jasicida 090810c	NZ_CP025792	NZ_CP025793
Vibrio mediterranei strain QT6D1	NZ_CP018308	NZ_CP018309	NZ_CP018310
Vibrio mimicus strain ATCC 33654	NZ_CP014042	NZ_CP014043
Vibrio mimicus strain SCCF01	NZ_CP016383	NZ_CP016384
Vibrio natriegens NBRC 15636 = ATCC 14048 = DSM 759	NZ_CP009977	NZ_CP009978
Vibrio natriegens NBRC 15636 = ATCC 14048 = DSM 759	NZ_CP016345	NZ_CP016346
Vibrio natriegens strain CCUG 16371	NZ_CP016347	NZ_CP016348
Vibrio natriegens strain CCUG 16373	NZ_CP016349	NZ_CP016350
Vibrio natriegens strain CCUG 16374	NZ_CP016351	NZ_CP016352
Vibrio nigripulchritudo str. SFn1	NC_022528	NC_022543
Vibrio owensii strain 051011B	NZ_CP025796	NZ_CP025797	NZ_CP025798
Vibrio parahaemolyticus RIMD 2210633	NC_004603	NC_004605
Vibrio parahaemolyticus BB22OP	NC_019955	NC_019971
Vibrio parahaemolyticus O1:Kuk str. FDA_R31	NC_021847	NC_021821
Vibrio parahaemolyticus O1:K33 str. CDC_K4557	NC_021848	NC_021822
Vibrio parahaemolyticus UCM-V493	NZ_CP007004	NZ_CP007005	NZ_CP007006
Vibrio parahaemolyticus strain 10329	NZ_CP026041	NZ_CP026042
Vibrio parahaemolyticus strain FORC_008	NZ_CP009982	NZ_CP009983
Vibrio parahaemolyticus strain FORC_006	NZ_CP009765	NZ_CP009766
Vibrio parahaemolyticus strain FORC_004	NZ_CP009847	NZ_CP009848	NZ_CP009849
Vibrio parahaemolyticus strain ATCC 17802	NZ_CP014046	NZ_CP014047
Vibrio parahaemolyticus strain FORC_014	NZ_CP011406	NZ_CP011407	NZ_CP011408
Vibrio parahaemolyticus strain MAVP-Q	NZ_CP011884	NZ_CP011885
Vibrio parahaemolyticus strain CHN25	NZ_CP010883	NZ_CP010884	NZ_CP010885	NZ_CP010886	NZ_CP010887
Vibrio parahaemolyticus strain FORC_023	NZ_CP012950	NZ_CP012951
Vibrio parahaemolyticus strain FORC_022	NZ_CP013248	NZ_CP013249	NZ_CP013250
Vibrio parahaemolyticus strain FORC_018	NZ_CP013826	NZ_CP013827
Vibrio parahaemolyticus strain FDAARGOS_191	NZ_CP020427	NZ_CP020428
Vibrio parahaemolyticus strain MAVP-Q	NZ_CP022472	NZ_CP022473
Vibrio parahaemolyticus strain MAVP-R	NZ_CP022552	NZ_CP022553
Vibrio parahaemolyticus strain R14	NZ_CP028141	NZ_CP028142	NZ_CP028143	NZ_CP028144	NZ_CP028145
Vibrio parahaemolyticus strain 20130629002S01	NZ_CP020034	NZ_CP020035	NZ_CP020036	NZ_CP020037
Vibrio parahaemolyticus isolate R13	NZ_CP028342	NZ_CP028343	NZ_CP028344	NZ_CP028345	NZ_CP028346
Vibrio rotiferianus B64D1	NZ_CP018311	NZ_CP018312
Vibrio rumoiensis FERM P-14531	NZ_AP018685	NZ_AP018686	NZ_AP018687	NZ_AP018688
Vibrio scophthalmi strain VS-12	NZ_CP016307	NZ_CP016308	NZ_CP016309	NZ_CP016310	NZ_CP016311
Vibrio scophthalmi strain VS-05	NZ_CP016414	NZ_CP016415	NZ_CP016416	NZ_CP016417
Vibrio sp. EJY3	NC_016613	NC_016614
Vibrio sp. 2521-89	NZ_CP022352	NZ_CP022353
Vibrio sp. Q67	NZ_CP022741	NZ_CP022742
Vibrio splendidus LGP32	NC_011753	NC_011744
Vibrio tapetis CECT4600	NZ_LT960611	NZ_LT960612	NZ_LT960613
Vibrio tritonius JCM	NZ_AP014635	NZ_AP014636
Vibrio tubiashii ATCC 19109	NZ_CP009354	NZ_CP009355	NZ_CP009356	NZ_CP009357	NZ_CP009358	NZ_CP009359
Vibrio typhli strain K08M4	NZ_CP017916	NZ_CP017917
Vibrio vulnificus YJ016	NC_005139	NC_005140	NC_005128
Vibrio vulnificus CMCP6	NC_004459	NC_004460
Vibrio vulnificus MO6-24/O	NC_014965	NC_014966
Vibrio vulnificus strain 93U204	NZ_CP009261	NZ_CP009262	NZ_CP009263
Vibrio vulnificus strain FORC_009	NZ_CP009984	NZ_CP009985
Vibrio vulnificus strain ATL 6-1306	NZ_CP014048	NZ_CP014049
Vibrio vulnificus strain FORC_016	NZ_CP011775	NZ_CP011776
Vibrio vulnificus strain FORC_017	NZ_CP012739	NZ_CP012740	NZ_CP012741
Vibrio vulnificus strain FORC_036	NZ_CP015512	NZ_CP015513	NZ_CP015514
Vibrio vulnificus strain FORC_037	NZ_CP016321	NZ_CP016322	NZ_CP016323
Vibrio vulnificus strain CECT 4999	NZ_CP014636	NZ_CP014637	NZ_CP014638
Vibrio vulnificus NBRC 15645 = ATCC 27562	NZ_CP012882	NZ_CP012881
Vibrio vulnificus strain VV2014DJH	NZ_CP019320	NZ_CP019321
Vibrio vulnificus strain FORC_054	NZ_CP019121	NZ_CP019122	NZ_CP019123
Vibrio vulnificus Env1	NZ_CP017635	NZ_CP017636

## Sheet: S4_HMMs_calculation
Table S4: Generation of HMMs and refinement per phage families details
	1st evaluation		2nd evaluation
Inoviridae	Inoviridae		Inoviridae
Number of Inoviridae: 19	All proteins not hit by HMMs:	91	All proteins not hit by HMMs:	90
Number of proteins after extraction: 241	not-removed proteins not hit by HMM:	0	not-removed proteins not hit by HMM:	0
Number of proteins removed due to cluster <5: 71 remaining: 170	removed proteins with no hit:	8	removed proteins with no hit:	8
Number of proteins removed due to double occurence: 60 remaining: 110	not-removed proteins but hit by HMM:	98	not-removed proteins but hit by HMM:	97
Number of clusters created by mcl: 39	removed proteins but hit by HMM:	52	removed proteins but hit by HMM:	52
Number of clusters with more than 4 proteins: 12	not assigned/but hit proteins:	0	not assigned/but hit proteins:	2
Number of clusters remaining after check for redundancies: 11	not assigned/not hit proteins:	83	not assigned/not hit proteins:	82
Number of clusters remaining after comparison to consensus sequence: 10	sum of all sets:	241	sum of all sets:	241
Number of proteins in not_clustered.txt: 137	count proteins in master:	241	count proteins in master:	241
	add to cluster:	0	add to cluster:	1
	count not removed:	98	count not removed:	97
	Proteins removed from not_clustered.txt:	0	Proteins removed from not_clustered.txt:	2
	Proteins appended to not_clustered.txt:	0	Proteins appended to not_clustered.txt:	0
	Count of notrem + filterdic:	241	Count of notrem + filterdic:	241
	Mergeable proteins without filter for redundancies:	21	Mergeable proteins without filter for redundancies:	1
	Proteins after merge and filter for redundancies:	15	Proteins after merge and filter for redundancies:	1
	Proteins removed from new HMMs due to <5:	0	Proteins removed from new HMMs due to <5:	0
	Proteins removed due to not assignable clusters:	0	Proteins removed due to not assignable clusters:	0
	Proteins used to create new HMMs:	97	Proteins used to create new HMMs:	98
Podoviridae	Podoviridae		Podoviridae
Number of Podoviridae: 42	All proteins not hit by HMMs:	1534	All proteins not hit by HMMs:	1577
Number of proteins after extraction: 2641	not-removed proteins not hit by HMM:	25	not-removed proteins not hit by HMM:	14
Number of proteins removed due to cluster <5: 711 remaining: 1930	removed proteins with no hit:	332	removed proteins with no hit:	338
Number of proteins removed due to double occurence: 610 remaining: 1320	not-removed proteins but hit by HMM:	753	not-removed proteins but hit by HMM:	759
Number of clusters created by mcl: 490	removed proteins but hit by HMM:	278	removed proteins but hit by HMM:	272
Number of clusters with more than 4 proteins: 233	not assigned/but hit proteins:	76	not assigned/but hit proteins:	33
Number of clusters remaining after check for redundancies: 139	not assigned/not hit proteins:	1177	not assigned/not hit proteins:	1225
Number of clusters remaining after comparison to consensus sequence: 115	sum of all sets:	2641	sum of all sets:	2641
Number of proteins in not_clustered.txt: 1483	count proteins in master:	2641	count proteins in master:	2641
	add to cluster:	61	add to cluster:	24
	count not removed:	778	count not removed:	773
	Proteins removed from not_clustered.txt:	76	Proteins removed from not_clustered.txt:	33
	Proteins appended to not_clustered.txt:	25	Proteins appended to not_clustered.txt:	14
	Count of notrem + filterdic:	2641	Count of notrem + filterdic:	2641
	Mergeable proteins without filter for redundancies:	189	Mergeable proteins without filter for redundancies:	12
	Proteins after merge and filter for redundancies:	140	Proteins after merge and filter for redundancies:	10
	Proteins removed from new HMMs due to <5:	22	Proteins removed from new HMMs due to <5:	4
	Proteins removed due to not assignable clusters:	9	Proteins removed due to not assignable clusters:	1
	Proteins used to create new HMMs:	773	Proteins used to create new HMMs:	777
Myoviridae	Myoviridae		Myoviridae
Number of Myoviridae: 35	All proteins not hit by HMMs:	3667	All proteins not hit by HMMs:	3638
Number of proteins after extraction: 5915	not-removed proteins not hit by HMM:	7	not-removed proteins not hit by HMM:	2
Number of proteins removed due to cluster <5: 822 remaining: 5093	removed proteins with no hit:	1842	removed proteins with no hit:	1814
Number of proteins removed due to double occurence: 2373 remaining: 2720	not-removed proteins but hit by HMM:	1601	not-removed proteins but hit by HMM:	1650
Number of clusters created by mcl: 921	removed proteins but hit by HMM:	531	removed proteins but hit by HMM:	559
Number of clusters with more than 4 proteins: 634	not assigned/but hit proteins:	116	not assigned/but hit proteins:	68
Number of clusters remaining after check for redundancies: 281	not assigned/not hit proteins:	1818	not assigned/not hit proteins:	1822
Number of clusters remaining after comparison to consensus sequence: 263	sum of all sets:	5915	sum of all sets:	5915
Number of proteins in not_clustered.txt: 3295	count proteins in master:	5915	count proteins in master:	5915
	add to cluster:	109	add to cluster:	57
	count not removed:	1608	count not removed:	1652
	Proteins removed from not_clustered.txt:	116	Proteins removed from not_clustered.txt:	68
	Proteins appended to not_clustered.txt:	7	Proteins appended to not_clustered.txt:	2
	Count of notrem + filterdic:	5915	Count of notrem + filterdic:	5915
	Mergeable proteins without filter for redundancies:	215	Mergeable proteins without filter for redundancies:	39
	Proteins after merge and filter for redundancies:	166	Proteins after merge and filter for redundancies:	23
	Proteins removed from new HMMs due to <5:	16	Proteins removed from new HMMs due to <5:	5
	Proteins removed due to not assignable clusters:	6	Proteins removed due to not assignable clusters:	1
	Proteins used to create new HMMs:	1652	Proteins used to create new HMMs:	1689
Siphoviridae	Siphoviridae		Siphoviridae
Number of Siphoviridae: 14	All proteins not hit by HMMs:	1170	All proteins not hit by HMMs:	1172
Number of proteins after extraction: 1497	not-removed proteins not hit by HMM:	12	not-removed proteins not hit by HMM:	3
Number of proteins removed due to cluster <5: 922 remaining: 575	removed proteins with no hit:	10	removed proteins with no hit:	10
Number of proteins removed due to double occurence: 13 remaining: 562	not-removed proteins but hit by HMM:	303	not-removed proteins but hit by HMM:	316
Number of clusters created by mcl: 414	removed proteins but hit by HMM:	3	removed proteins but hit by HMM:	3
Number of clusters with more than 4 proteins: 94	not assigned/but hit proteins:	21	not assigned/but hit proteins:	6
Number of clusters remaining after check for redundancies: 89	not assigned/not hit proteins:	1148	not assigned/not hit proteins:	1159
Number of clusters remaining after comparison to consensus sequence: 56	sum of all sets:	1497	sum of all sets:	1497
Number of proteins in not_clustered.txt: 1047	count proteins in master:	1497	count proteins in master:	1497
	add to cluster:	21	add to cluster:	6
	count not removed:	315	count not removed:	319
	Proteins removed from not_clustered.txt:	21	Proteins removed from not_clustered.txt:	6
	Proteins appended to not_clustered.txt:	12	Proteins appended to not_clustered.txt:	3
	Count of notrem + filterdic:	1497	Count of notrem + filterdic:	1497
	Mergeable proteins without filter for redundancies:	0	Mergeable proteins without filter for redundancies:	1
	Proteins after merge and filter for redundancies:	0	Proteins after merge and filter for redundancies:	1
	Proteins removed from new HMMs due to <5:	5	Proteins removed from new HMMs due to <5:	0
	Proteins removed due to not assignable clusters:	0	Proteins removed due to not assignable clusters:	0
	Proteins used to create new HMMs:	319	Proteins used to create new HMMs:	321

## Sheet: S5_Ino_merge_protlist
Table S5: Proteins used to generate refined HMMs for Inoviridae vibriophages								* cluster names, not numbers
prot_tag	prot_id	product	Product_unified	start_stop	size	accession	name	cluster*	origin*
AAL40840.1	AAL40840.1	zot-like protein	putative assembly protein / zot-like protein	join{[5849:6834](+), [0:251](+)}	411	AF452449.2	Bacteriophage VSKK, complete genome	10-3	10-3
VCYphi_gp08	YP_004934230.1	Zot-like protein	putative assembly protein / zot-like protein	[4210:5575](+)	454	NC_016162.1	Vibrio phage VCY-phi, complete genome	10-3	10-3
K05K4_52840	ARP21986.1	putative assembly protein	putative assembly protein / zot-like protein	[4025:5168](+)	380	CP017906.1	Vibrio phage K05K4_VK05K4_2, complete sequence	10-3	10-3
AV950_gp11	YP_004286239.1	Zot	putative assembly protein / zot-like protein	[7533:8733](+)	399	NC_015209.1	Vibrio phage CTX chromosome I, complete genome	10-3	10-3
K05K4_52730	ARP21975.1	putative assembly protein	putative assembly protein / zot-like protein	[19112:19751](+)	212	CP017905.1	Vibrio phage K05K4_VK05K4_1, complete sequence	10-3	10-3
BAA33519.1	BAA33519.1	Vpf380	putative assembly protein / zot-like protein	[3370:4513](+)	380	AB012574.1	Vibrio phage Vf12 DNA, complete genome	10-3	10-3
BAJ12061.1	BAJ12061.1	putative assembly protein	putative assembly protein / zot-like protein	[1812:3048](+)	411	AB572858.1	Vibrio phage ND1-fs1 DNA, complete genome	10-3	10-3
fs1p06	NP_695195.1	putative assembly protein	putative assembly protein / zot-like protein	[2041:3196](+)	384	NC_004306.1	Vibrio phage fs1, complete genome	10-3	10-3
KSF-1phigpORFIX	YP_087078.1	putative assembly protein	putative assembly protein / zot-like protein	[3799:5167](+)	455	NC_006294.1	Vibrio phage KSF-1phi, complete genome	10-3	10-3
YP_004286237.1	YP_004286237.1	hypothetical protein	putative assembly protein / zot-like protein	[5963:7247](+)	427	NC_015209.1	Vibrio phage CTX chromosome I, complete genome	10-3	10-3
K05K4_52970	ARP21997.1	putative assembly protein	putative assembly protein / zot-like protein	[11737:12118](+)	126	CP017906.1	Vibrio phage K05K4_VK05K4_2, complete sequence	10-3	10-3
VSKp13	NP_542362.1	VSK tox2	putative assembly protein / zot-like protein	[5456:6188](+)	243	NC_003327.2	Vibrio phage VSK, complete genome	10-3	10-3
VfO4K68p7	NP_059547.1	putative assembly protein	putative assembly protein / zot-like protein	[3472:4858](+)	461	NC_002363.1	Vibrio phage VfO4K68, complete genome	10-3	10-3
VSKp12	NP_542361.2	VSK-tox1	putative assembly protein / zot-like protein	[5022:5460](+)	145	NC_003327.2	Vibrio phage VSK, complete genome	10-3	10-3
VEJphi_gp08	YP_002925195.1	putative assembly protein	putative assembly protein / zot-like protein	[3671:4907](+)	411	NC_012757.1	Vibrio phage VEJphi, complete genome	10-3	10-3
VGJphip08	NP_835479.1	putative assembly protein	putative assembly protein / zot-like protein	[3754:4909](+)	384	NC_004736.1	Vibrio phage VGJphi, complete genome	10-3	10-3
fs-2_8	NP_047371.1	assembly protein	putative assembly protein / zot-like protein	[5192:6278](+)	361	NC_001956.1	Vibrio phage fs2, complete genome	10-3	<5
BAA33518.1	BAA33518.1	Vpf104	putative minor coat protein	[3059:3374](+)	104	AB012574.1	Vibrio phage Vf12 DNA, complete genome	5	5
K05K4_52830	ARP21985.1	putative minor coat protein	putative minor coat protein	[3714:4029](+)	104	CP017906.1	Vibrio phage K05K4_VK05K4_2, complete sequence	5	5
fs1p05	NP_695194.1	putative minor coat protein	putative minor coat protein	[1724:2039](+)	104	NC_004306.1	Vibrio phage fs1, complete genome	5	5
VEJphi_gp07	YP_002925194.1	putative minor coat protein	putative minor coat protein	[3435:3750](+)	104	NC_012757.1	Vibrio phage VEJphi, complete genome	5	5
BAJ12060.1	BAJ12060.1	putative minor capsid protein	putative minor coat protein	[1576:1891](+)	104	AB572858.1	Vibrio phage ND1-fs1 DNA, complete genome	5	5
VSKp05	NP_542355.1	DNA replication initiation protein	DNA replication initiation protein	[1232:2339](+)	368	NC_003327.2	Vibrio phage VSK, complete genome	1	1
BAA33520.2	BAA33520.2	Vpf402	DNA replication initiation protein	join{[7347:7965](+), [0:591](+)}	402	AB012574.1	Vibrio phage Vf12 DNA, complete genome	1	1
KSF-1phigpORFXII	YP_087080.1	hypothetical protein	DNA replication initiation protein	[6427:6559](+)	43	NC_006294.1	Vibrio phage KSF-1phi, complete genome	1	1
BAJ12068.1	BAJ12068.1	RstA protein	DNA replication initiation protein	[4972:6076](+)	367	AB572858.1	Vibrio phage ND1-fs1 DNA, complete genome	1	1
K05K4_52680	ARP21970.1	DNA replication initiation protein	DNA replication initiation protein	[15281:16181](+)	299	CP017905.1	Vibrio phage K05K4_VK05K4_1, complete sequence	1	1
AV950_gp02	YP_004286230.1	RstA	DNA replication initiation protein	[1404:2484](+)	359	NC_015209.1	Vibrio phage CTX chromosome I, complete genome	1	1
VCYphi_gp02	YP_004934224.1	DNA replication initiation protein	DNA replication initiation protein	[251:1508](+)	418	NC_016162.1	Vibrio phage VCY-phi, complete genome	1	1
VGJphip01	NP_835472.1	DNA replication initiation protein	DNA replication initiation protein	[0:1080](+)	359	NC_004736.1	Vibrio phage VGJphi, complete genome	1	1
VfO4K68p1	NP_059541.1	DNA replication initiation protein	DNA replication initiation protein	join{[6273:6891](+), [0:591](+)}	402	NC_002363.1	Vibrio phage VfO4K68, complete genome	1	1
VEJphi_gp01	YP_002925188.1	DNA replication initiation protein	DNA replication initiation protein	[0:1086](+)	361	NC_012757.1	Vibrio phage VEJphi, complete genome	1	1
KSF-1phigpORFI	YP_087070.1	DNA replication initiation protein	DNA replication initiation protein	[0:1104](+)	367	NC_006294.1	Vibrio phage KSF-1phi, complete genome	1	1
fs1p13	NP_695202.1	hypothetical protein	DNA replication initiation protein	[5083:5710](+)	208	NC_004306.1	Vibrio phage fs1, complete genome	1	1
K05K4_52770	ARP21979.1	DNA replication initiation protein	DNA replication initiation protein	[99:1248](+)	382	CP017906.1	Vibrio phage K05K4_VK05K4_2, complete sequence	1	1
fs1p12	NP_695201.1	hypothetical protein	DNA replication initiation protein	[4607:5108](+)	166	NC_004306.1	Vibrio phage fs1, complete genome	1	1
K05K4_52430	ARP21945.1	DNA replication initiation protein	DNA replication initiation protein	[123:1146](+)	340	CP017905.1	Vibrio phage K05K4_VK05K4_1, complete sequence	1	1
VfO3K6p09	NP_059539.1	putative transcription regulator	putative transcription regulator	[7081:7447](-)	121	NC_002362.1	Vibrio phage VfO3K6, complete genome	8	8
K05K4_52860	ARP21988.1	regulator	putative transcription regulator	[5958:6333](-)	124	CP017906.1	Vibrio phage K05K4_VK05K4_2, complete sequence	8	8
VGJphip10	NP_835481.1	putative transcription regulator	putative transcription regulator	[6101:6512](-)	136	NC_004736.1	Vibrio phage VGJphi, complete genome	8	8
VSKp01	NP_542351.1	putative transcription regulator	putative transcription regulator	join{[0:226](-), [6871:6882](-)}	78	NC_003327.2	Vibrio phage VSK, complete genome	8	8
VEJphi_gp09	YP_002925196.1	putative transcription regulator	putative transcription regulator	[5402:5813](-)	136	NC_012757.1	Vibrio phage VEJphi, complete genome	8	8
VCYphi_gp10	YP_004934232.1	hypothetical protein	putative transcription regulator	[6236:6608](-)	123	NC_016162.1	Vibrio phage VCY-phi, complete genome	8	8
K05K4_52640	ARP21966.1	regulator	putative transcription regulator	[13436:13793](-)	118	CP017905.1	Vibrio phage K05K4_VK05K4_1, complete sequence	8	8
M692_gp11	YP_008130283.1	putative transcription regulator	putative transcription regulator	[7311:7719](-)	135	NC_021562.1	Vibrio phage VFJ, complete genome	8	8
K05K4_52990	ARP21999.1	putative regulator protein	putative regulator protein	[12321:12507](-)	61	CP017906.1	Vibrio phage K05K4_VK05K4_2, complete sequence	4	4
K05K4_52740	ARP21976.1	putative regulator protein	putative regulator protein	[19821:20085](-)	87	CP017905.1	Vibrio phage K05K4_VK05K4_1, complete sequence	4	4
VSKp02	NP_542352.1	hypothetical protein	putative regulator protein	[149:608](-)	152	NC_003327.2	Vibrio phage VSK, complete genome	4	4
VCYphi_gp11	YP_004934233.1	hypothetical protein	putative regulator protein	[6567:7032](-)	154	NC_016162.1	Vibrio phage VCY-phi, complete genome	4	4
K05K4_52650	ARP21967.1	regulatory protein	putative regulator protein	[13789:14233](-)	147	CP017905.1	Vibrio phage K05K4_VK05K4_1, complete sequence	4	4
K05K4_52980	ARP21998.1	regulatory protein	putative regulator protein	[12037:12319](-)	93	CP017906.1	Vibrio phage K05K4_VK05K4_2, complete sequence	4	4
VfO3K6p10	NP_059540.1	hypothetical protein	putative regulator protein	[7424:7871](-)	148	NC_002362.1	Vibrio phage VfO3K6, complete genome	4	4
K04M1_52460	ARP06767.1	regulatory protein	putative regulator protein	[6274:6757](-)	160	CP017895.1	Vibrio phage K04M1_VK04M1, complete sequence	4	4
VEJphi_gp10	YP_002925197.1	putative regulator protein	putative regulator protein	[5904:6201](-)	98	NC_012757.1	Vibrio phage VEJphi, complete genome	4	4
K05K4_52870	ARP21989.1	putative regulator protein	putative regulator protein	[6420:6756](-)	111	CP017906.1	Vibrio phage K05K4_VK05K4_2, complete sequence	4	4
VGJphip11	NP_835482.1	hypothetical protein	putative regulator protein	[6435:6900](-)	154	NC_004736.1	Vibrio phage VGJphi, complete genome	4	4
M692_gp12	YP_008130284.1	regulatory protein	putative regulator protein	[7642:8107](-)	154	NC_021562.1	Vibrio phage VFJ, complete genome	4	4
K05K4_52530	ARP21955.1	regulatory protein	putative regulator protein	[6190:6655](-)	154	CP017905.1	Vibrio phage K05K4_VK05K4_1, complete sequence	4	4
AAL40842.2	AAL40842.2	hypothetical protein	RstB protein	[3274:3604](+)	109	AF452449.2	Bacteriophage VSKK, complete genome	2	2
K05K4_52920	ARP21992.1	RstB protein	RstB protein	[8830:9184](+)	117	CP017906.1	Vibrio phage K05K4_VK05K4_2, complete sequence	2	2
fs1p14	NP_695203.1	hypothetical protein	RstB protein	[5714:6053](+)	112	NC_004306.1	Vibrio phage fs1, complete genome	2	2
M692_gp01	YP_008130273.1	translation regulation protein	RstB protein	join{[8214:8555](+), [0:1](+)}	113	NC_021562.1	Vibrio phage VFJ, complete genome	2	2
VSKp06	NP_542356.1	hypothetical protein	RstB protein	[2343:2667](+)	107	NC_003327.2	Vibrio phage VSK, complete genome	2	2
K05K4_52690	ARP21971.1	RstB protein	RstB protein	[16337:16652](+)	104	CP017905.1	Vibrio phage K05K4_VK05K4_1, complete sequence	2	2
K05K4_52440	ARP21946.1	hypothetical protein	RstB protein	[1149:1299](+)	49	CP017905.1	Vibrio phage K05K4_VK05K4_1, complete sequence	2	2
KSF-1phigpORFII	YP_087071.1	hypothetical protein	RstB protein	[1108:1375](+)	88	NC_006294.1	Vibrio phage KSF-1phi, complete genome	2	2
BAA33514.1	BAA33514.1	Vpf117	RstB protein	[594:948](+)	117	AB012574.1	Vibrio phage Vf12 DNA, complete genome	2	2
VfO4K68p2	NP_059542.1	hypothetical protein	RstB protein	[594:954](+)	119	NC_002363.1	Vibrio phage VfO4K68, complete genome	2	2
AV950_gp08	YP_004286236.1	Cep	hypothetical protein	[5704:5953](+)	82	NC_015209.1	Vibrio phage CTX chromosome I, complete genome	9	9
K05K4_52750	ARP21977.1	hypothetical protein	hypothetical protein	[20198:20444](+)	81	CP017905.1	Vibrio phage K05K4_VK05K4_1, complete sequence	9	9
K05K4_53000	ARP22000.1	hypothetical protein	hypothetical protein	[12620:12941](+)	106	CP017906.1	Vibrio phage K05K4_VK05K4_2, complete sequence	9	9
K04M1_52470	ARP06768.1	hypothetical protein	hypothetical protein	[6870:7020](+)	49	CP017895.1	Vibrio phage K04M1_VK04M1, complete sequence	9	9
K05K4_52760	ARP21978.1	hypothetical protein	hypothetical protein	[20388:20637](+)	82	CP017905.1	Vibrio phage K05K4_VK05K4_1, complete sequence	9	9
VCYphi_gp01	YP_004934223.1	hypothetical protein	hypothetical protein	[0:252](+)	83	NC_016162.1	Vibrio phage VCY-phi, complete genome	9	9
K05K4_52880	ARP21990.1	hypothetical protein	hypothetical protein	[6870:7482](+)	203	CP017906.1	Vibrio phage K05K4_VK05K4_2, complete sequence	9	9
K05K4_52660	ARP21968.1	hypothetical protein	hypothetical protein	[14380:14959](+)	192	CP017905.1	Vibrio phage K05K4_VK05K4_1, complete sequence	9	9
K05K4_52480	ARP21950.1	minor capsid protein	minor capsid protein	[2858:3614](+)	251	CP017905.1	Vibrio phage K05K4_VK05K4_1, complete sequence	0	0
K05K4_52710	ARP21973.1	minor capsid protein	minor capsid protein	[17436:18732](+)	431	CP017905.1	Vibrio phage K05K4_VK05K4_1, complete sequence	0	0
K05K4_52470	ARP21949.1	hypothetical protein	minor capsid protein	[2286:2862](+)	191	CP017905.1	Vibrio phage K05K4_VK05K4_1, complete sequence	0	0
fs-2_6	NP_047369.1	hypothetical protein	minor capsid protein	[3316:4813](+)	498	NC_001956.1	Vibrio phage fs2, complete genome	0	0
BAJ12059.1	BAJ12059.1	RstR protein	minor capsid protein	[93:1575](+)	493	AB572858.1	Vibrio phage ND1-fs1 DNA, complete genome	0	0
AAL40841.1	AAL40841.1	hypothetical protein	minor capsid protein	[4958:5513](+)	184	AF452449.2	Bacteriophage VSKK, complete genome	0	0
BAA33517.1	BAA33517.1	Vpf491	minor capsid protein	[1582:3058](+)	491	AB012574.1	Vibrio phage Vf12 DNA, complete genome	0	0
VfO4K68p5	NP_059545.1	Vpf504	minor capsid protein	[1607:3122](+)	504	NC_002363.1	Vibrio phage VfO4K68, complete genome	0	0
fs1p03	NP_695192.1	hypothetical protein	minor capsid protein	[243:1017](+)	257	NC_004306.1	Vibrio phage fs1, complete genome	0	0
fs1p04	NP_695193.1	hypothetical protein	minor capsid protein	[971:1553](+)	193	NC_004306.1	Vibrio phage fs1, complete genome	0	0
VEJphi_gp06	YP_002925193.1	minor capsid protein	minor capsid protein	[1952:3434](+)	493	NC_012757.1	Vibrio phage VEJphi, complete genome	0	0
VGJphip06	NP_835477.1	putative adsorption protein	minor capsid protein	[1953:3435](+)	493	NC_004736.1	Vibrio phage VGJphi, complete genome	0	0
VSKp09	NP_542358.2	memb2	minor capsid protein	[3150:3777](+)	208	NC_003327.2	Vibrio phage VSK, complete genome	0	0
M692_gp07	YP_008130279.1	receptor-binding protein	minor capsid protein	[3027:4527](+)	499	NC_021562.1	Vibrio phage VFJ, complete genome	0	0
K05K4_52810	ARP21983.1	hypothetical protein	minor capsid protein	[2239:2962](+)	240	CP017906.1	Vibrio phage K05K4_VK05K4_2, complete sequence	0	0
K04M1_52410	ARP06762.1	minor capsid protein	minor capsid protein	[2239:3715](+)	491	CP017895.1	Vibrio phage K04M1_VK04M1, complete sequence	0	0
VSKp10	NP_542359.1	memb3	minor capsid protein	[3795:4704](+)	302	NC_003327.2	Vibrio phage VSK, complete genome	0	0
K05K4_52940	ARP21994.1	putative major coat protein	putative major coat protein	[9451:9685](+)	77	CP017906.1	Vibrio phage K05K4_VK05K4_2, complete sequence	6	6
fs1p01	NP_695190.1	putative major coat protein	putative major coat protein	join{[6319:6340](+), [0:114](+)}	44	NC_004306.1	Vibrio phage fs1, complete genome	6	6
VGJphip04	NP_835475.1	putative major capsid protein	putative major coat protein	[1689:1824](+)	44	NC_004736.1	Vibrio phage VGJphi, complete genome	6	6
BAJ12070.1	BAJ12070.1	putative major coat protein precursor	putative major coat protein	[6571:6820](+)	82	AB572858.1	Vibrio phage ND1-fs1 DNA, complete genome	6	6
BAA33516.1	BAA33516.1	Vpf77	putative major coat protein	[1215:1449](+)	77	AB012574.1	Vibrio phage Vf12 DNA, complete genome	6	6

## Sheet: S6_Myo_merge_protlist
Table S6: Proteins used to generate refined HMMs for Myoviridae vibriophages								* cluster names, not numbers
prot_tag	prot_id	product	Product_unified	start_stop	size	accession	name	cluster*	origin*
KVP40.0240	NP_899486.1	hypothetical protein	hypothetical protein	[125303:125831](+)	175	NC_005083.2	Vibrio phage KVP40, complete genome	370	370
CF80_gp139	YP_009006213.1	hypothetical protein	hypothetical protein	[64983:65517](+)	177	NC_023568.1	Vibrio phage VH7D, complete genome	370	370
AVU32_gp005	YP_009201108.1	hypothetical protein	hypothetical protein	[1705:2239](-)	177	NC_028829.1	Vibrio phage ValKK3, complete genome	370	370
phiST2_0117	ALP47511.1	hypothetical protein	hypothetical protein	[52363:52822](+)	152	KT919973.1	Vibrio phage phi-ST2, complete genome	370	370
pp2_236	AFN37469.1	hypothetical protein	hypothetical protein	[124620:125151](+)	176	JN849462.1	Vibriophage phi-pp2, complete genome	370	370
VPFG_00296	YP_008125444.2	hypothetical protein	hypothetical protein	[46725:47241](+)	171	NC_021529.2	Vibrio phage nt-1, complete genome	370	370
phiGrn1_0357	ALP47132.1	hypothetical protein	hypothetical protein	[237503:237956](+)	150	KT919972.1	Vibrio phage phi-Grn1, complete genome	396	396
CF80_gp134	YP_009006208.1	hypothetical protein	hypothetical protein	[62677:63130](+)	150	NC_023568.1	Vibrio phage VH7D, complete genome	396	396
phiST2_0112	ALP47516.1	hypothetical protein	hypothetical protein	[49982:50435](+)	150	KT919973.1	Vibrio phage phi-ST2, complete genome	396	396
VPFG_00292	YP_008125440.1	hypothetical protein	hypothetical protein	[44698:45163](+)	154	NC_021529.2	Vibrio phage nt-1, complete genome	396	396
KVP40.0233	NP_899479.1	hypothetical protein	hypothetical protein	[121742:122195](+)	150	NC_005083.2	Vibrio phage KVP40, complete genome	396	396
pp2_230	AFN37463.1	hypothetical protein	hypothetical protein	[121681:122134](+)	150	JN849462.1	Vibriophage phi-pp2, complete genome	396	396
AVU32_gp010	YP_009201113.1	hypothetical protein	hypothetical protein	[4092:4545](-)	150	NC_028829.1	Vibrio phage ValKK3, complete genome	396	396
VPFG_00058	YP_008125210.1	hypothetical protein	hypothetical protein	[171666:171912](+)	81	NC_021529.2	Vibrio phage nt-1, complete genome	536	536
CF80_gp231	YP_009006305.1	hypothetical protein	hypothetical protein	[186658:186859](+)	66	NC_023568.1	Vibrio phage VH7D, complete genome	536	536
KVP40.0011	NP_899259.1	hypothetical protein	hypothetical protein	[7339:7585](+)	81	NC_005083.2	Vibrio phage KVP40, complete genome	536	536
pp2_011	AFN37245.1	hypothetical protein	hypothetical protein	[7336:7582](+)	81	JN849462.1	Vibriophage phi-pp2, complete genome	536	536
AVU32_gp251	YP_009201354.1	hypothetical protein	hypothetical protein	[126835:127081](-)	81	NC_028829.1	Vibrio phage ValKK3, complete genome	536	536
CF80_gp250	YP_009006324.1	hypothetical protein	hypothetical protein	[197374:197578](+)	67	NC_023568.1	Vibrio phage VH7D, complete genome	439	439
AVU32_gp231	YP_009201334.1	hypothetical protein	hypothetical protein	[115407:115611](-)	67	NC_028829.1	Vibrio phage ValKK3, complete genome	439	439
VPFG_00078	YP_008125229.1	hypothetical protein	hypothetical protein	[182680:182866](+)	61	NC_021529.2	Vibrio phage nt-1, complete genome	439	439
KVP40.0030	NP_899278.1	hypothetical protein	hypothetical protein	[17975:18176](+)	66	NC_005083.2	Vibrio phage KVP40, complete genome	439	439
pp2_030	AFN37264.1	hypothetical protein	hypothetical protein	[17971:18172](+)	66	JN849462.1	Vibriophage phi-pp2, complete genome	439	439
phiGrn1_0145	ALP47300.1	hypothetical protein	hypothetical protein	[125965:126169](+)	67	KT919972.1	Vibrio phage phi-Grn1, complete genome	439	439
AVU32_gp185	YP_009201288.1	hypothetical protein	hypothetical protein	[87840:88305](-)	154	NC_028829.1	Vibrio phage ValKK3, complete genome	268	268
KVP40.0075	NP_899323.1	hypothetical protein	hypothetical protein	[45480:45945](+)	154	NC_005083.2	Vibrio phage KVP40, complete genome	268	268
VPHG_00156	YP_007673639.1	hypothetical protein	hypothetical protein	[104280:104466](+)	61	NC_020843.1	Vibrio phage 11895-B1 genomic sequence	268	268
VPFG_00122	YP_008125273.1	hypothetical protein	hypothetical protein	[210481:210943](+)	153	NC_021529.2	Vibrio phage nt-1, complete genome	268	268
pp2_073	AFN37306.1	hypothetical protein	hypothetical protein	[45529:45946](+)	138	JN849462.1	Vibriophage phi-pp2, complete genome	268	268
CF80_gp295	YP_009006369.1	hypothetical protein	hypothetical protein	[225085:225550](+)	154	NC_023568.1	Vibrio phage VH7D, complete genome	268	268
F397_gp63	YP_007006452.1	putative tail-fiber protein	putative tail-fiber protein	[42388:42916](+)	175	NC_019518.1	Vibrio phage vB_VchM-138, complete genome	55	55
TUST1-10_00325	ADX89477.1	hypothetical protein	putative tail-fiber protein	[31113:31527](-)	137	HQ641354.1	Vibrio phage ICP1_2004_A, complete genome	55	55
TUST1-2_00340	ADX89250.1	hypothetical protein	putative tail-fiber protein	[31711:32125](-)	137	HQ641353.1	Vibrio phage ICP1_2001_A, complete genome	55	55
TUST1-17_00330	ADX88792.1	hypothetical protein	putative tail-fiber protein	[31136:31550](-)	137	HQ641351.1	Vibrio phage ICP1_2006_A, complete genome	55	55
SBVc24_0010	AIA08699.1	hypothetical protein	putative tail-fiber protein	[42045:42447](+)	133	KJ572844.2	Vibrio phage 24, complete genome	55	55
ViPhICP1_gp069	YP_004251010.1	hypothetical protein	putative tail-fiber protein	[31711:32125](-)	137	NC_015157.1	Vibrio phage ICP1, complete genome	55	55
BAF98835.1	BAF98835.1	putative tail fiber assembly protein	putative tail-fiber protein	[29068:29593](+)	174	AB374228.1	Vibrio phage kappa proviral DNA, complete genome	55	<5fil
VcP032_43	ANA87675.1	tail fiber protein II	putative tail-fiber protein	[29423:29948](+)	174	KX058879.1	Vibrio phage VcP032, complete genome	55	<5fil
ViPhICP1_gp087	YP_004251028.1	hypothetical protein	hypothetical protein	[47209:47668](-)	152	NC_015157.1	Vibrio phage ICP1, complete genome	89	89
F353_gp47	YP_007003087.1	hypothetical protein	hypothetical protein	[30679:31150](+)	156	NC_019457.1	Vibrio phage CP-T1, complete genome	89	89
TUST1-182_00435	ADX88360.1	hypothetical protein	hypothetical protein	[46474:46990](-)	171	HQ641349.1	Vibrio phage ICP1_2006_C, complete genome	89	89
TUST1-15_00435	ADX89039.1	hypothetical protein	hypothetical protein	[46614:47154](-)	179	HQ641352.1	Vibrio phage ICP1_2005_A, complete genome	89	89
TUST1-10_00430	ADX89498.1	hypothetical protein	hypothetical protein	[46613:47129](-)	171	HQ641354.1	Vibrio phage ICP1_2004_A, complete genome	89	89
VPHG_00111	YP_007673597.1	hypothetical protein	hypothetical protein	[71764:72322](-)	185	NC_020843.1	Vibrio phage 11895-B1 genomic sequence	89	89
F397_gp44	YP_007006433.1	hypothetical protein	hypothetical protein	[30101:30572](+)	156	NC_019518.1	Vibrio phage vB_VchM-138, complete genome	89	89
SBVc24_0028	AIA08717.1	hypothetical protein	hypothetical protein	[30582:31053](+)	156	KJ572844.2	Vibrio phage 24, complete genome	89	89
pp2_061	AFN37294.1	phage capsid vertex protein	major capsid protein	[36300:37197](+)	298	JN849462.1	Vibriophage phi-pp2, complete genome	289-446	289-446
phiGrn1_0097	ALP46976.1	major capsid protein	major capsid protein	[88798:90343](+)	514	KT919972.1	Vibrio phage phi-Grn1, complete genome	289-446	289-446
phiST2_0229	ALP47359.1	major capsid protein	major capsid protein	[148581:150126](+)	514	KT919973.1	Vibrio phage phi-ST2, complete genome	289-446	289-446
pp2_019	AFN37253.1	hypothetical protein	major capsid protein	[13243:13720](+)	158	JN849462.1	Vibriophage phi-pp2, complete genome	289-446	289-446
VPFG_00068	YP_008125219.1	hypothetical protein	major capsid protein	[178000:178480](+)	159	NC_021529.2	Vibrio phage nt-1, complete genome	289-446	289-446
CF80_gp239	YP_009006313.1	hypothetical protein	major capsid protein	[192557:193037](+)	159	NC_023568.1	Vibrio phage VH7D, complete genome	289-446	289-446
KVP40.0363	NP_899609.1	major capsid protein	major capsid protein	[224505:226050](+)	514	NC_005083.2	Vibrio phage KVP40, complete genome	289-446	289-446
phiGrn1_0033	ALP47328.1	hypothetical protein	major capsid protein	[23940:24078](-)	45	KT919972.1	Vibrio phage phi-Grn1, complete genome	289-446	289-446
KVP40.0019	NP_899267.1	hypothetical protein	major capsid protein	[13247:13724](+)	158	NC_005083.2	Vibrio phage KVP40, complete genome	289-446	289-446
pp2_363	AFN37595.1	major capsid protein	major capsid protein	[226211:227756](+)	514	JN849462.1	Vibriophage phi-pp2, complete genome	289-446	289-446
VPFG_00028	YP_008125183.1	major head protein	major capsid protein	[144851:146402](+)	516	NC_021529.2	Vibrio phage nt-1, complete genome	289-446	289-446
KVP40.0063	NP_899311.1	head vertex protein	major capsid protein	[36305:37202](+)	298	NC_005083.2	Vibrio phage KVP40, complete genome	289-446	289-446
phiST2_0309	ALP47404.1	capsid vertex protein	major capsid protein	[204014:204914](+)	299	KT919973.1	Vibrio phage phi-ST2, complete genome	289-446	289-446
CF80_gp217	YP_009006291.1	major capsid protein	major capsid protein	[160894:162439](+)	514	NC_023568.1	Vibrio phage VH7D, complete genome	289-446	289-446
VPFG_00110	YP_008125261.1	head vertex protein	major capsid protein	[201277:202171](+)	297	NC_021529.2	Vibrio phage nt-1, complete genome	289-446	289-446
CF80_gp283	YP_009006357.1	head vertex protein	major capsid protein	[215893:216793](+)	299	NC_023568.1	Vibrio phage VH7D, complete genome	289-446	289-446
KVP40.0017	NP_899265.1	hypothetical protein	hypothetical protein	[11574:12420](+)	281	NC_005083.2	Vibrio phage KVP40, complete genome	298	298
CF80_gp237	YP_009006311.1	hypothetical protein	hypothetical protein	[190884:191730](+)	281	NC_023568.1	Vibrio phage VH7D, complete genome	298	298
pp2_017	AFN37251.1	hypothetical protein	hypothetical protein	[11660:12416](+)	251	JN849462.1	Vibriophage phi-pp2, complete genome	298	298
ASR73873.1	ASR73873.1	portal protein	hypothetical protein	[43679:45821](-)	713	MF431726.1	Vibrio phage vB_ValP_IME271, complete genome	298	298
VPFG_00066	YP_008125218.1	hypothetical protein	hypothetical protein	[176327:177173](+)	281	NC_021529.2	Vibrio phage nt-1, complete genome	298	298
pp2_376	AFN37608.1	hypothetical protein	hypothetical protein	[236637:236844](-)	68	JN849462.1	Vibriophage phi-pp2, complete genome	407	407
VPCG_00031	YP_007877532.1	hypothetical protein	hypothetical protein	[23131:23554](-)	140	NC_021070.1	Vibrio phage martha 12B12 genomic sequence	407	407
KVP40.0377	NP_899622.1	hypothetical protein	hypothetical protein	[235049:235256](-)	68	NC_005083.2	Vibrio phage KVP40, complete genome	407	407
VPFG_00040	YP_008125194.2	hypothetical protein	hypothetical protein	[154525:154813](-)	95	NC_021529.2	Vibrio phage nt-1, complete genome	407	407
AVU32_gp270	YP_009201373.1	hypothetical protein	hypothetical protein	[143937:144147](+)	69	NC_028829.1	Vibrio phage ValKK3, complete genome	407	407
pp2_013	AFN37247.1	hypothetical protein	hypothetical protein	[9536:9956](+)	139	JN849462.1	Vibriophage phi-pp2, complete genome	436	436
CF80_gp233	YP_009006307.1	hypothetical protein	hypothetical protein	[188815:189232](+)	138	NC_023568.1	Vibrio phage VH7D, complete genome	436	436
VPFG_00060	YP_008125212.1	hypothetical protein	hypothetical protein	[173865:174288](+)	140	NC_021529.2	Vibrio phage nt-1, complete genome	436	436
KVP40.0013	NP_899261.1	hypothetical protein	hypothetical protein	[9540:9960](+)	139	NC_005083.2	Vibrio phage KVP40, complete genome	436	436
AVU32_gp249	YP_009201352.1	hypothetical protein	hypothetical protein	[124465:124882](-)	138	NC_028829.1	Vibrio phage ValKK3, complete genome	436	436
phiST2_0016	ALP47495.1	hypothetical protein	hypothetical protein	[8126:8612](+)	161	KT919973.1	Vibrio phage phi-ST2, complete genome	522	522
VPFG_00193	YP_008125342.1	cAMP-dependent Kef-type K+ transporter	potassium voltage-gated channel subfamily A member 1 protein	[3505:4192](+)	228	NC_021529.2	Vibrio phage nt-1, complete genome	522	522
CF80_gp035	YP_009006109.1	potassium voltage-gated channel subfamily A member 1 protein	potassium voltage-gated channel subfamily A member 1 protein	[20295:20919](+)	207	NC_023568.1	Vibrio phage VH7D, complete genome	522	522
pp2_144	AFN37377.1	putative potassium channel protein	potassium voltage-gated channel subfamily A member 1 protein	[86693:87380](+)	228	JN849462.1	Vibriophage phi-pp2, complete genome	522	522
phiGrn1_0258	ALP47069.1	cAMP-dependent Kef-type K+ transport system	potassium voltage-gated channel subfamily A member 1 protein	[194564:195167](+)	200	KT919972.1	Vibrio phage phi-Grn1, complete genome	522	522
AVU32_gp114	YP_009201217.1	potassium voltage-gated channel subfamily A member 1 protein	potassium voltage-gated channel subfamily A member 1 protein	[45960:46644](-)	227	NC_028829.1	Vibrio phage ValKK3, complete genome	522	522
KVP40.0117	NP_899365.1	hypothetical protein	hypothetical protein	[68462:68762](+)	99	NC_005083.2	Vibrio phage KVP40, complete genome	403	403
VPFG_00166	YP_008125317.1	hypothetical protein	hypothetical protein	[234680:234980](+)	99	NC_021529.2	Vibrio phage nt-1, complete genome	403	403
phiGrn1_0229	ALP47207.1	hypothetical protein	hypothetical protein	[177386:177686](+)	99	KT919972.1	Vibrio phage phi-Grn1, complete genome	403	403
AVU32_gp143	YP_009201246.1	hypothetical protein	hypothetical protein	[63424:63724](-)	99	NC_028829.1	Vibrio phage ValKK3, complete genome	403	403
CF80_gp007	YP_009006081.1	hypothetical protein	hypothetical protein	[3132:3432](+)	99	NC_023568.1	Vibrio phage VH7D, complete genome	403	403
KVP40.0035	NP_899283.1	hypothetical protein	hypothetical protein	[19771:20092](+)	106	NC_005083.2	Vibrio phage KVP40, complete genome	493	493
VPFG_00082	YP_008125233.1	hypothetical protein	hypothetical protein	[184266:184590](+)	107	NC_021529.2	Vibrio phage nt-1, complete genome	493	493
CF80_gp255	YP_009006329.1	hypothetical protein	hypothetical protein	[199172:199499](+)	108	NC_023568.1	Vibrio phage VH7D, complete genome	493	493
phiST2_0280	ALP47580.1	hypothetical protein	hypothetical protein	[187287:187605](+)	105	KT919973.1	Vibrio phage phi-ST2, complete genome	493	493
AVU32_gp226	YP_009201329.1	hypothetical protein	hypothetical protein	[113492:113813](-)	106	NC_028829.1	Vibrio phage ValKK3, complete genome	493	493
phiGrn1_0150	ALP47189.1	hypothetical protein	hypothetical protein	[127763:128084](+)	106	KT919972.1	Vibrio phage phi-Grn1, complete genome	493	493
KVP40.0226	NP_899472.1	hypothetical protein	hypothetical protein	[119177:119345](+)	55	NC_005083.2	Vibrio phage KVP40, complete genome	495	495
phiST2_0104	ALP47699.1	hypothetical protein	hypothetical protein	[47126:47297](+)	56	KT919973.1	Vibrio phage phi-ST2, complete genome	495	495
CF80_gp126	YP_009006200.1	hypothetical protein	hypothetical protein	[59821:59992](+)	56	NC_023568.1	Vibrio phage VH7D, complete genome	495	495
YP_009046836.1	YP_009046836.1	hypothetical protein	hypothetical protein	[42423:42597](+)	57	NC_021529.2	Vibrio phage nt-1, complete genome	495	495
VPHG_00182	YP_007673664.1	hypothetical protein	hypothetical protein	[116509:116737](-)	75	NC_020843.1	Vibrio phage 11895-B1 genomic sequence	495	495
phiGrn1_0247	ALP47092.1	hypothetical protein	hypothetical protein	[188250:188778](+)	175	KT919972.1	Vibrio phage phi-Grn1, complete genome	568	568
pp2_134	AFN37367.1	hypothetical protein	hypothetical protein	[80740:81268](+)	175	JN849462.1	Vibriophage phi-pp2, complete genome	568	568
VPFG_00185	YP_008125334.1	hypothetical protein	hypothetical protein	[245332:245857](+)	174	NC_021529.2	Vibrio phage nt-1, complete genome	568	568
CF80_gp024	YP_009006098.1	hypothetical protein	hypothetical protein	[13984:14518](+)	177	NC_023568.1	Vibrio phage VH7D, complete genome	568	568
AVU32_gp125	YP_009201228.1	hypothetical protein	hypothetical protein	[52339:52867](-)	175	NC_028829.1	Vibrio phage ValKK3, complete genome	568	568
AVU32_gp163	YP_009201266.1	hypothetical protein	hypothetical protein	[74075:75527](-)	483	NC_028829.1	Vibrio phage ValKK3, complete genome	62	62
VPFG_00145	YP_008125296.1	hypothetical protein	hypothetical protein	[223592:225257](+)	554	NC_021529.2	Vibrio phage nt-1, complete genome	62	62
CF80_gp317	YP_009006391.1	hypothetical protein	hypothetical protein	[238846:240298](+)	483	NC_023568.1	Vibrio phage VH7D, complete genome	62	62
VPFG_00363	YP_008125509.1	hypothetical protein	hypothetical protein	[92115:92427](-)	103	NC_021529.2	Vibrio phage nt-1, complete genome	62	62
KVP40.0097	NP_899345.1	hypothetical protein	hypothetical protein	[58232:59687](+)	484	NC_005083.2	Vibrio phage KVP40, complete genome	62	62
phiST2_0344	ALP47364.1	hypothetical protein	hypothetical protein	[226952:228404](+)	483	KT919973.1	Vibrio phage phi-ST2, complete genome	62	62
AKU42609.1	AKU42609.1	hypothetical protein	hypothetical protein	[17188:17587](-)	132	KT160311.1	Vibrio phage H188, complete genome	62	62
pp2_094	AFN37327.1	hypothetical protein	hypothetical protein	[58866:60321](+)	484	JN849462.1	Vibriophage phi-pp2, complete genome	62	62
phiGrn1_0211	ALP46981.1	hypothetical protein	hypothetical protein	[165809:167261](+)	483	KT919972.1	Vibrio phage phi-Grn1, complete genome	62	62
VPHG_00143	YP_007673627.1	hypothetical protein	Ser/Thr protein phosphatase family protein	[94607:95021](+)	137	NC_020843.1	Vibrio phage 11895-B1 genomic sequence	219	219
pp2_049	AFN37283.1	Ser/Thr protein phosphatase family protein	Ser/Thr protein phosphatase family protein	[27349:28078](+)	242	JN849462.1	Vibriophage phi-pp2, complete genome	219	219
AKU42640.1	AKU42640.1	YopX protein	Ser/Thr protein phosphatase family protein	[40252:40663](+)	136	KT160311.1	Vibrio phage H188, complete genome	219	219
VPFG_00098	YP_008125249.1	metallophosphoesterase	Ser/Thr protein phosphatase family protein	[192093:192822](+)	242	NC_021529.2	Vibrio phage nt-1, complete genome	219	219
CF80_gp270	YP_009006344.1	hypothetical protein	Ser/Thr protein phosphatase family protein	[206764:207493](+)	242	NC_023568.1	Vibrio phage VH7D, complete genome	219	219
KVP40.0051	NP_899299.1	hypothetical protein	Ser/Thr protein phosphatase family protein	[27353:28082](+)	242	NC_005083.2	Vibrio phage KVP40, complete genome	219	219
pp2_078	AFN37311.1	translational repressor of early genes	RegA translational repressor protein	[48472:48853](+)	126	JN849462.1	Vibriophage phi-pp2, complete genome	452	452
CF80_gp300	YP_009006374.1	translation repressor protein	RegA translational repressor protein	[228681:229065](+)	127	NC_023568.1	Vibrio phage VH7D, complete genome	452	452
VPFG_00127	YP_008125278.1	RegA translational repressor protein	RegA translational repressor protein	[213462:213843](+)	126	NC_021529.2	Vibrio phage nt-1, complete genome	452	452
KVP40.0080	NP_899328.1	translation repressor protein	RegA translational repressor protein	[48471:48852](+)	126	NC_005083.2	Vibrio phage KVP40, complete genome	452	452
AVU32_gp180	YP_009201283.1	RegA	RegA translational repressor protein	[84941:85322](-)	126	NC_028829.1	Vibrio phage ValKK3, complete genome	452	452
KVP40.0372	NP_899617.1	hypothetical protein	hypothetical protein	[232373:232967](-)	197	NC_005083.2	Vibrio phage KVP40, complete genome	538	538
VPFG_00036	YP_008125190.1	hypothetical protein	hypothetical protein	[152573:153164](-)	196	NC_021529.2	Vibrio phage nt-1, complete genome	538	538
AVU32_gp275	YP_009201378.1	hypothetical protein	hypothetical protein	[146214:146808](+)	197	NC_028829.1	Vibrio phage ValKK3, complete genome	538	538
phiST2_0235	ALP47451.1	hypothetical protein	hypothetical protein	[154545:155139](-)	197	KT919973.1	Vibrio phage phi-ST2, complete genome	538	538
phiGrn1_0104	ALP47072.1	hypothetical protein	hypothetical protein	[95565:96159](-)	197	KT919972.1	Vibrio phage phi-Grn1, complete genome	538	538
phiGrn1_0355	ALP47315.1	hypothetical protein	hypothetical protein	[236944:237124](+)	59	KT919972.1	Vibrio phage phi-Grn1, complete genome	494	494
phiST2_0110	ALP47692.1	hypothetical protein	hypothetical protein	[49421:49601](+)	59	KT919973.1	Vibrio phage phi-ST2, complete genome	494	494
CF80_gp132	YP_009006206.1	hypothetical protein	hypothetical protein	[62116:62296](+)	59	NC_023568.1	Vibrio phage VH7D, complete genome	494	494
pp2_228	AFN37461.1	hypothetical protein	hypothetical protein	[121139:121319](+)	59	JN849462.1	Vibriophage phi-pp2, complete genome	494	494
AVU32_gp012	YP_009201115.1	hypothetical protein	hypothetical protein	[4926:5106](-)	59	NC_028829.1	Vibrio phage ValKK3, complete genome	494	494
KVP40.0231	NP_899477.1	hypothetical protein	hypothetical protein	[121200:121380](+)	59	NC_005083.2	Vibrio phage KVP40, complete genome	494	494
YP_009046838.1	YP_009046838.1	hypothetical protein	hypothetical protein	[44482:44629](+)	48	NC_021529.2	Vibrio phage nt-1, complete genome	494	494
KVP40.0066	NP_899314.1	hypothetical protein	hypothetical protein	[39186:39834](+)	215	NC_005083.2	Vibrio phage KVP40, complete genome	286	286
AVU32_gp195	YP_009201298.1	hypothetical protein	hypothetical protein	[94261:94909](-)	215	NC_028829.1	Vibrio phage ValKK3, complete genome	286	286
CF80_gp286	YP_009006360.1	hypothetical protein	hypothetical protein	[218776:219424](+)	215	NC_023568.1	Vibrio phage VH7D, complete genome	286	286
pp2_064	AFN37297.1	hypothetical protein	hypothetical protein	[39181:39829](+)	215	JN849462.1	Vibriophage phi-pp2, complete genome	286	286
VPFG_00113	YP_008125264.1	hypothetical protein	hypothetical protein	[204158:204806](+)	215	NC_021529.2	Vibrio phage nt-1, complete genome	286	286
phiST2_0312	ALP47440.1	hypothetical protein	hypothetical protein	[206897:207545](+)	215	KT919973.1	Vibrio phage phi-ST2, complete genome	286	286
VPFG_00316	YP_008125463.1	hypothetical protein	hypothetical protein	[57845:58574](+)	242	NC_021529.2	Vibrio phage nt-1, complete genome	142-375	142-375
AKU42616.1	AKU42616.1	hypothetical protein	hypothetical protein	[24822:25536](-)	237	KT160311.1	Vibrio phage H188, complete genome	142-375	142-375
CF80_gp158	YP_009006232.1	hypothetical protein	hypothetical protein	[75677:76397](+)	239	NC_023568.1	Vibrio phage VH7D, complete genome	142-375	142-375
KVP40.0252	NP_899498.1	hypothetical protein	hypothetical protein	[129732:130428](+)	231	NC_005083.2	Vibrio phage KVP40, complete genome	142-375	142-375
CF80_gp150	YP_009006224.1	hypothetical protein	hypothetical protein	[69452:70154](+)	233	NC_023568.1	Vibrio phage VH7D, complete genome	142-375	142-375
AVU32_gp385	YP_009201488.1	hypothetical protein	hypothetical protein	[245160:245844](-)	227	NC_028829.1	Vibrio phage ValKK3, complete genome	142-375	142-375
pp2_266	AFN37499.1	hypothetical protein	hypothetical protein	[142746:143466](+)	239	JN849462.1	Vibriophage phi-pp2, complete genome	142-375	142-375
phiGrn1_0373	ALP47055.1	hypothetical protein	hypothetical protein	[244313:244997](+)	227	KT919972.1	Vibrio phage phi-Grn1, complete genome	142-375	142-375
phiST2_0128	ALP47431.1	hypothetical protein	hypothetical protein	[56756:57458](+)	233	KT919973.1	Vibrio phage phi-ST2, complete genome	142-375	142-375
pp2_247	AFN37480.1	hypothetical protein	hypothetical protein	[129053:129749](+)	231	JN849462.1	Vibriophage phi-pp2, complete genome	142-375	142-375
phiST2_0136	ALP47425.1	hypothetical protein	hypothetical protein	[62980:63700](+)	239	KT919973.1	Vibrio phage phi-ST2, complete genome	142-375	142-375
KVP40.0104	NP_899352.1	hypothetical protein	hypothetical protein	[63149:63845](+)	231	NC_005083.2	Vibrio phage KVP40, complete genome	273	273
AVU32_gp157	YP_009201260.1	hypothetical protein	hypothetical protein	[70198:70894](-)	231	NC_028829.1	Vibrio phage ValKK3, complete genome	273	273
CF80_gp322	YP_009006396.1	hypothetical protein	hypothetical protein	[243478:244174](+)	231	NC_023568.1	Vibrio phage VH7D, complete genome	273	273
phiST2_0350	ALP47433.1	hypothetical protein	hypothetical protein	[231585:232281](+)	231	KT919973.1	Vibrio phage phi-ST2, complete genome	273	273
pp2_100	AFN37333.1	hypothetical protein	hypothetical protein	[63781:64474](+)	230	JN849462.1	Vibriophage phi-pp2, complete genome	273	273
phiGrn1_0217	ALP47052.1	hypothetical protein	hypothetical protein	[170441:171137](+)	231	KT919972.1	Vibrio phage phi-Grn1, complete genome	273	273
VPFG_00151	YP_008125302.1	hypothetical protein	hypothetical protein	[228363:229029](+)	221	NC_021529.2	Vibrio phage nt-1, complete genome	273	273
AKU42622.1	AKU42622.1	hypothetical protein	hypothetical protein	[30364:30892](+)	175	KT160311.1	Vibrio phage H188, complete genome	273	273
phiST2_0209	ALP47388.1	baseplate wedge subunit	baseplate wedge subunit	[126314:127337](+)	340	KT919973.1	Vibrio phage phi-ST2, complete genome	454	454
VPFG_00008	YP_008125165.2	baseplate wedge subunit	baseplate wedge subunit	[122503:123535](+)	343	NC_021529.2	Vibrio phage nt-1, complete genome	454	454
pp2_343	AFN37575.1	phage baseplate wedge	baseplate wedge subunit	[203679:204702](+)	340	JN849462.1	Vibriophage phi-pp2, complete genome	454	454
phiGrn1_0077	ALP47008.1	baseplate wedge subunit	baseplate wedge subunit	[66531:67554](+)	340	KT919972.1	Vibrio phage phi-Grn1, complete genome	454	454
KVP40.0343	NP_899589.1	baseplate wedge subunit	baseplate wedge subunit	[201964:202996](+)	343	NC_005083.2	Vibrio phage KVP40, complete genome	454	454
CF80_gp197	YP_009006271.1	baseplate structural protein	baseplate wedge subunit	[138629:139652](+)	340	NC_023568.1	Vibrio phage VH7D, complete genome	454	454
AVU32_gp375	YP_009201478.1	hypothetical protein	hypothetical protein	[238035:238266](+)	76	NC_028829.1	Vibrio phage ValKK3, complete genome	566	566
phiST2_0138	ALP47661.1	hypothetical protein	hypothetical protein	[64348:64579](-)	76	KT919973.1	Vibrio phage phi-ST2, complete genome	566	566
VPFG_00321	YP_008125468.1	hypothetical protein	hypothetical protein	[61018:61288](-)	89	NC_021529.2	Vibrio phage nt-1, complete genome	566	566
phiGrn1_0006	ALP47274.1	hypothetical protein	hypothetical protein	[3370:3601](-)	76	KT919972.1	Vibrio phage phi-Grn1, complete genome	566	566
KVP40.0273	NP_899519.1	hypothetical protein	hypothetical protein	[144495:144789](-)	97	NC_005083.2	Vibrio phage KVP40, complete genome	566	566
phiST2_0151	ALP47715.1	hypothetical protein	hypothetical protein	[74099:74231](+)	43	KT919973.1	Vibrio phage phi-ST2, complete genome	304	304
CF80_gp173	YP_009006247.1	hypothetical protein	hypothetical protein	[86658:86928](+)	89	NC_023568.1	Vibrio phage VH7D, complete genome	304	304
AVU32_gp361	YP_009201464.1	hypothetical protein	hypothetical protein	[228382:228682](-)	99	NC_028829.1	Vibrio phage ValKK3, complete genome	304	304
KVP40.0287	NP_899534.1	hypothetical protein	hypothetical protein	[155116:155416](+)	99	NC_005083.2	Vibrio phage KVP40, complete genome	304	304
VPFG_00336	YP_008125482.1	hypothetical protein	hypothetical protein	[71665:71965](+)	99	NC_021529.2	Vibrio phage nt-1, complete genome	304	304
VPCG_00033	YP_007877534.1	hypothetical protein	hypothetical protein	[24107:24530](-)	140	NC_021070.1	Vibrio phage martha 12B12 genomic sequence	304	304
phiST2_0355	ALP47716.1	hypothetical protein	hypothetical protein	[233662:233791](+)	42	KT919973.1	Vibrio phage phi-ST2, complete genome	586	586
CF80_gp327	YP_009006401.1	hypothetical protein	hypothetical protein	[245555:246932](+)	458	NC_023568.1	Vibrio phage VH7D, complete genome	586	586
VPFG_00156	YP_008125307.1	hypothetical protein	hypothetical protein	[230397:231753](+)	451	NC_021529.2	Vibrio phage nt-1, complete genome	586	586
AVU32_gp152	YP_009201255.1	hypothetical protein	hypothetical protein	[67440:68817](-)	458	NC_028829.1	Vibrio phage ValKK3, complete genome	586	586
phiGrn1_0220	ALP46986.1	hypothetical protein	hypothetical protein	[172293:173670](+)	458	KT919972.1	Vibrio phage phi-Grn1, complete genome	586	586
pp2_042	AFN37276.1	Sir2/CobB protein	NAD-dependent protein deacetylase of SIR2 family	[23358:24024](+)	221	JN849462.1	Vibriophage phi-pp2, complete genome	275	275
VPHG_00077	YP_007673563.1	hypothetical protein	NAD-dependent protein deacetylase of SIR2 family	[47107:47338](+)	76	NC_020843.1	Vibrio phage 11895-B1 genomic sequence	275	275
VPFG_00091	YP_008125242.1	Sir2 family NAD-dependent protein deacetylase	NAD-dependent protein deacetylase of SIR2 family	[188041:188803](+)	253	NC_021529.2	Vibrio phage nt-1, complete genome	275	275
KVP40.0043	NP_899291.1	Sir2/CobB protein	NAD-dependent protein deacetylase of SIR2 family	[23287:24028](+)	246	NC_005083.2	Vibrio phage KVP40, complete genome	275	275
phiST2_0288	ALP47418.1	NAD-dependent protein deacetylase of SIR2 family	NAD-dependent protein deacetylase of SIR2 family	[190807:191569](+)	253	KT919973.1	Vibrio phage phi-ST2, complete genome	275	275
AVU32_gp219	YP_009201322.1	NAD-dependent deacetylase	NAD-dependent protein deacetylase of SIR2 family	[110245:111007](-)	253	NC_028829.1	Vibrio phage ValKK3, complete genome	275	275
phiGrn1_0157	ALP47040.1	NAD-dependent protein deacetylase of SIR2 family	NAD-dependent protein deacetylase of SIR2 family	[130641:131403](+)	253	KT919972.1	Vibrio phage phi-Grn1, complete genome	275	275
CF80_gp263	YP_009006337.1	NAD-dependent deacetylase	NAD-dependent protein deacetylase of SIR2 family	[202691:203453](+)	253	NC_023568.1	Vibrio phage VH7D, complete genome	275	275
AVU32_gp124	YP_009201227.1	DNA methyltransferase	putative DNA methyltransferase	[51759:52338](-)	192	NC_028829.1	Vibrio phage ValKK3, complete genome	296	296
VPFG_00186	YP_008125335.1	putative DNA methyltransferase	putative DNA methyltransferase	[245858:246431](+)	190	NC_021529.2	Vibrio phage nt-1, complete genome	296	296
BAF98805.1	BAF98805.1	putative DNA methyltransferase	putative DNA methyltransferase	[6369:6987](+)	205	AB374228.1	Vibrio phage kappa proviral DNA, complete genome	296	296
pp2_135	AFN37368.1	hypothetical protein	putative DNA methyltransferase	[81270:81849](+)	192	JN849462.1	Vibriophage phi-pp2, complete genome	296	296
ASR73876.1	ASR73876.1	hypothetical protein	putative DNA methyltransferase	[47632:47767](-)	44	MF431726.1	Vibrio phage vB_ValP_IME271, complete genome	296	296
phiGrn1_0248	ALP47076.1	DNA methyltransferase	putative DNA methyltransferase	[188779:189358](+)	192	KT919972.1	Vibrio phage phi-Grn1, complete genome	296	296
CF80_gp025	YP_009006099.1	hypothetical protein	putative DNA methyltransferase	[14519:15098](+)	192	NC_023568.1	Vibrio phage VH7D, complete genome	296	296
KVP40.0137	NP_899384.1	hypothetical protein	putative DNA methyltransferase	[79903:80482](+)	192	NC_005083.2	Vibrio phage KVP40, complete genome	296	296
phiST2_0146	ALP47370.1	DNA topoisomerase	DNA topisomerase II medium subunit	[71006:72293](+)	428	KT919973.1	Vibrio phage phi-ST2, complete genome	269	269
VPFG_00331	YP_009046840.1	topoisomerase II medium subunit	DNA topisomerase II medium subunit	[68759:70046](+)	428	NC_021529.2	Vibrio phage nt-1, complete genome	269	269
KVP40.0282	NP_899529.1	DNA topisomerase II medium subunit	DNA topisomerase II medium subunit	[152194:153481](+)	428	NC_005083.2	Vibrio phage KVP40, complete genome	269	269
CF80_gp168	YP_009006242.1	DNA topoisomerase medium subunit	DNA topisomerase II medium subunit	[83704:84991](+)	428	NC_023568.1	Vibrio phage VH7D, complete genome	269	269
pp2_280	AFN37513.1	topoisomerase II medium subunit	DNA topisomerase II medium subunit	[153362:154649](+)	428	JN849462.1	Vibriophage phi-pp2, complete genome	269	269
pp2_364	AFN37596.1	tRNA nucleotidyltransferase	tRNA nucleotidyltransferase	[227812:228910](-)	365	JN849462.1	Vibriophage phi-pp2, complete genome	192	192
VPFG_p13	YP_009046849.1	tRNA nucleotidyltransferase	tRNA nucleotidyltransferase	[147072:147555](-)	160	NC_021529.2	Vibrio phage nt-1, complete genome	192	192
VPFG_00029	YP_009046848.1	tRNA nucleotidyltransferase	tRNA nucleotidyltransferase	[146452:147046](-)	197	NC_021529.2	Vibrio phage nt-1, complete genome	192	192
VPHG_00144	YP_007673628.1	tRNA nucleotidyltransferase	tRNA nucleotidyltransferase	join{[95077:95793](+), [96625:97259](+)}	449	NC_020843.1	Vibrio phage 11895-B1 genomic sequence	192	192
AVU32_gp280	YP_009201383.1	tRNA nucleotidyltransferase	tRNA nucleotidyltransferase	[150082:151180](+)	365	NC_028829.1	Vibrio phage ValKK3, complete genome	192	192
phiST2_0230	ALP47382.1	tRNA nucleotidyltransferase	tRNA nucleotidyltransferase	[150183:151281](-)	365	KT919973.1	Vibrio phage phi-ST2, complete genome	192	192
phiGrn1_0099	ALP47001.1	tRNA nucleotidyltransferase	tRNA nucleotidyltransferase	[91193:92291](-)	365	KT919972.1	Vibrio phage phi-Grn1, complete genome	192	192
pp2_225	AFN37458.1	hypothetical protein	hypothetical protein	[120082:120400](+)	105	JN849462.1	Vibriophage phi-pp2, complete genome	353	353
KVP40.0228	NP_899474.1	hypothetical protein	hypothetical protein	[120125:120461](+)	111	NC_005083.2	Vibrio phage KVP40, complete genome	353	353
CF80_gp128	YP_009006202.1	hypothetical protein	hypothetical protein	[60787:61105](+)	105	NC_023568.1	Vibrio phage VH7D, complete genome	353	353
VPFG_00289	YP_008125437.1	hypothetical protein	hypothetical protein	[43538:43832](+)	97	NC_021529.2	Vibrio phage nt-1, complete genome	353	353
AVU32_gp016	YP_009201119.1	hypothetical protein	hypothetical protein	[6117:6480](-)	120	NC_028829.1	Vibrio phage ValKK3, complete genome	353	353
phiST2_0106	ALP47581.1	hypothetical protein	hypothetical protein	[48092:48410](+)	105	KT919973.1	Vibrio phage phi-ST2, complete genome	353	353
pp2_115	AFN37348.1	hypothetical protein	hypothetical protein	[69451:69766](+)	104	JN849462.1	Vibriophage phi-pp2, complete genome	462	462
VPFG_00167	YP_008125318.1	hypothetical protein	hypothetical protein	[235033:235354](+)	106	NC_021529.2	Vibrio phage nt-1, complete genome	462	462
phiST2_0365	ALP47579.1	hypothetical protein	hypothetical protein	[237838:238156](+)	105	KT919973.1	Vibrio phage phi-ST2, complete genome	462	462
KVP40.0118	NP_899366.1	hypothetical protein	hypothetical protein	[68822:69137](+)	104	NC_005083.2	Vibrio phage KVP40, complete genome	462	462
CF80_gp008	YP_009006082.1	hypothetical protein	hypothetical protein	[3493:3811](+)	105	NC_023568.1	Vibrio phage VH7D, complete genome	462	462
KVP40.0091	NP_899339.1	hypothetical protein	hypothetical protein	[56126:56672](+)	181	NC_005083.2	Vibrio phage KVP40, complete genome	316	316
pp2_089	AFN37322.1	hypothetical protein	hypothetical protein	[56751:57306](+)	184	JN849462.1	Vibriophage phi-pp2, complete genome	316	316
VPFG_00139	YP_008125290.1	hypothetical protein	hypothetical protein	[221570:222176](+)	201	NC_021529.2	Vibrio phage nt-1, complete genome	316	316
CF80_gp312	YP_009006386.1	hypothetical protein	hypothetical protein	[236726:237284](+)	185	NC_023568.1	Vibrio phage VH7D, complete genome	316	316
AVU32_gp169	YP_009201272.1	hypothetical protein	hypothetical protein	[77089:77641](-)	183	NC_028829.1	Vibrio phage ValKK3, complete genome	316	316
phiST2_0339	ALP47465.1	hypothetical protein	hypothetical protein	[224839:225391](+)	183	KT919973.1	Vibrio phage phi-ST2, complete genome	316	316
phiGrn1_0206	ALP47083.1	hypothetical protein	hypothetical protein	[163695:164247](+)	183	KT919972.1	Vibrio phage phi-Grn1, complete genome	316	316
KVP40.0335	NP_899581.1	gp5	tail-associated lysozyme	[192496:193762](+)	421	NC_005083.2	Vibrio phage KVP40, complete genome	394	394
VPFG_00389	YP_008125535.1	baseplate hub subunit and tail lysozyme	tail-associated lysozyme	[112657:113827](+)	389	NC_021529.2	Vibrio phage nt-1, complete genome	394	394
phiST2_0201	ALP47375.1	baseplate hub subunit/ tail lysozyme	tail-associated lysozyme	[116941:118153](+)	403	KT919973.1	Vibrio phage phi-ST2, complete genome	394	394
SBVcX29_0045	YP_009043916.1	putative baseplate protein	tail-associated lysozyme	[17086:17818](+)	243	NC_024369.2	Vibrio phage X29, complete genome	394	394
AVU32_gp309	YP_009201412.1	tail-associated lysozyme	tail-associated lysozyme	[183208:184420](-)	403	NC_028829.1	Vibrio phage ValKK3, complete genome	394	394
phiGrn1_0069	ALP46994.1	baseplate hub subunit/ tail lysozyme	tail-associated lysozyme	[57156:58368](+)	403	KT919972.1	Vibrio phage phi-Grn1, complete genome	394	394
pp2_335	AFN37567.1	phage baseplate hub	tail-associated lysozyme	[194206:195466](+)	419	JN849462.1	Vibriophage phi-pp2, complete genome	394	394
CF80_gp191	YP_009006265.1	tail-associated lysozyme	tail-associated lysozyme	[129250:130468](+)	405	NC_023568.1	Vibrio phage VH7D, complete genome	394	394
phiGrn1_0023	ALP46999.1	hypothetical protein	hypothetical protein	[13870:14980](+)	369	KT919972.1	Vibrio phage phi-Grn1, complete genome	250	250
KVP40.0290	NP_899537.1	hypothetical protein	hypothetical protein	[156072:157191](+)	372	NC_005083.2	Vibrio phage KVP40, complete genome	250	250
phiST2_0154	ALP47380.1	hypothetical protein	hypothetical protein	[74850:75960](+)	369	KT919973.1	Vibrio phage phi-ST2, complete genome	250	250
VPHG_00142	YP_007673626.1	hypothetical protein	hypothetical protein	[94212:94548](+)	111	NC_020843.1	Vibrio phage 11895-B1 genomic sequence	250	250
VPFG_00339	YP_008125485.1	hypothetical protein	hypothetical protein	[72582:73689](+)	368	NC_021529.2	Vibrio phage nt-1, complete genome	250	250
AVU32_gp358	YP_009201461.1	hypothetical protein	hypothetical protein	[226653:227763](-)	369	NC_028829.1	Vibrio phage ValKK3, complete genome	250	250
AVU32_gp140	YP_009201243.1	6-pyruvoyl tetrahydropterin synthase-like protein	6-pyruvoyl tetrahydropterin synthase-like protein	[61606:62539](-)	310	NC_028829.1	Vibrio phage ValKK3, complete genome	339	339
CF80_gp010	YP_009006084.1	hypothetical protein	6-pyruvoyl tetrahydropterin synthase-like protein	[4317:5250](+)	310	NC_023568.1	Vibrio phage VH7D, complete genome	339	339
phiGrn1_0232	ALP47016.1	6-pyruvoyl tetrahydrobiopterin synthase	6-pyruvoyl tetrahydropterin synthase-like protein	[178571:179504](+)	310	KT919972.1	Vibrio phage phi-Grn1, complete genome	339	339
KVP40.0120	NP_899368.1	hypothetical protein	6-pyruvoyl tetrahydropterin synthase-like protein	[69643:70570](+)	308	NC_005083.2	Vibrio phage KVP40, complete genome	339	339
VPFG_00168	YP_008125319.2	6-pyruvoyl tetrahydropterin synthase-like protein	6-pyruvoyl tetrahydropterin synthase-like protein	[235485:236418](+)	310	NC_021529.2	Vibrio phage nt-1, complete genome	339	339
pp2_117	AFN37350.1	NADPH-dependent 7-cyano-7-deazaguanine reductase	6-pyruvoyl tetrahydropterin synthase-like protein	[70272:71199](+)	308	JN849462.1	Vibriophage phi-pp2, complete genome	339	339
VPHG_00138	YP_007673623.1	hypothetical protein	hypothetical protein	join{[92706:93713](-), [91129:91667](-)}	514	NC_020843.1	Vibrio phage 11895-B1 genomic sequence	14	14
AKU42634.1	AKU42634.1	hypothetical protein	hypothetical protein	[38040:38514](+)	157	KT160311.1	Vibrio phage H188, complete genome	14	14
APD17785.1	APD17785.1	hypothetical protein	hypothetical protein	[198:1725](+)	508	KY065147.1	Vibrio phage JSF4, complete genome	14	14
VPHG_00140	YP_007673624.1	hypothetical protein	hypothetical protein	[92684:93713](-)	342	NC_020843.1	Vibrio phage 11895-B1 genomic sequence	14	14
F397_gp36	YP_007006425.1	hypothetical protein	hypothetical protein	[26664:27369](-)	234	NC_019518.1	Vibrio phage vB_VchM-138, complete genome	14	14
ViPhICP1_gp128	YP_004251069.1	hypothetical protein	hypothetical protein	[71215:72742](-)	508	NC_015157.1	Vibrio phage ICP1, complete genome	14	14
CF80_gp315	YP_009006389.1	hypothetical protein	hypothetical protein	[238189:238381](+)	63	NC_023568.1	Vibrio phage VH7D, complete genome	309	309
pp2_092	AFN37325.1	hypothetical protein	hypothetical protein	[58211:58403](+)	63	JN849462.1	Vibriophage phi-pp2, complete genome	309	309
VPCG_00017	YP_007877518.1	hypothetical protein	hypothetical protein	[13530:14088](-)	185	NC_021070.1	Vibrio phage martha 12B12 genomic sequence	309	309
KVP40.0095	NP_899343.1	hypothetical protein	hypothetical protein	[57577:57769](+)	63	NC_005083.2	Vibrio phage KVP40, complete genome	309	309
VPFG_00143	YP_008125294.1	hypothetical protein	hypothetical protein	[223067:223259](+)	63	NC_021529.2	Vibrio phage nt-1, complete genome	309	309
AVU32_gp129	YP_009201232.1	recombination endonuclease VII	recombination endonuclease VII	[55119:55626](+)	168	NC_028829.1	Vibrio phage ValKK3, complete genome	416	416
VPCG_00034	YP_007877535.1	hypothetical protein	recombination endonuclease VII	[24611:25130](-)	172	NC_021070.1	Vibrio phage martha 12B12 genomic sequence	416	416
phiGrn1_0243	ALP47218.1	endonuclease	recombination endonuclease VII	[185484:185772](-)	95	KT919972.1	Vibrio phage phi-Grn1, complete genome	416	416
phiST2_0381	ALP47524.1	endonuclease	recombination endonuclease VII	[248501:248930](-)	142	KT919973.1	Vibrio phage phi-ST2, complete genome	416	416
VPFG_00179	YP_008125330.2	recombinase endonuclease VII	recombination endonuclease VII	[242245:242752](-)	168	NC_021529.2	Vibrio phage nt-1, complete genome	416	416
pp2_129	AFN37362.1	recombination endonuclease VII	recombination endonuclease VII	[77945:78455](-)	169	JN849462.1	Vibriophage phi-pp2, complete genome	416	416
pp2_082	AFN37315.1	hypothetical protein	hypothetical protein	[52674:52983](+)	102	JN849462.1	Vibriophage phi-pp2, complete genome	233	233
VPFG_00131	YP_008125282.1	hypothetical protein	hypothetical protein	[217506:217809](+)	100	NC_021529.2	Vibrio phage nt-1, complete genome	233	233
VPFG_00317	YP_008125464.1	hypothetical protein	hypothetical protein	[58582:59017](+)	144	NC_021529.2	Vibrio phage nt-1, complete genome	233	233
CF80_gp304	YP_009006378.1	hypothetical protein	hypothetical protein	[232685:232952](+)	88	NC_023568.1	Vibrio phage VH7D, complete genome	233	233
phiST2_0331	ALP47625.1	hypothetical protein	hypothetical protein	[220796:221063](+)	88	KT919973.1	Vibrio phage phi-ST2, complete genome	233	233
phiGrn1_0198	ALP47244.1	hypothetical protein	hypothetical protein	[159654:159921](+)	88	KT919972.1	Vibrio phage phi-Grn1, complete genome	233	233
KVP40.0083	NP_899331.1	hypothetical protein	hypothetical protein	[52045:52354](+)	102	NC_005083.2	Vibrio phage KVP40, complete genome	233	233
pp2_032	AFN37266.1	hypothetical protein	hypothetical protein	[19077:19272](+)	64	JN849462.1	Vibriophage phi-pp2, complete genome	258	258
KVP40.0032	NP_899280.1	hypothetical protein	hypothetical protein	[19081:19276](+)	64	NC_005083.2	Vibrio phage KVP40, complete genome	258	258
VPFG_00080	YP_008125231.1	hypothetical protein	hypothetical protein	[183782:183980](+)	65	NC_021529.2	Vibrio phage nt-1, complete genome	258	258
VPHG_00089	YP_007673575.1	hypothetical protein	hypothetical protein	[54713:54917](+)	67	NC_020843.1	Vibrio phage 11895-B1 genomic sequence	258	258
CF80_gp252	YP_009006326.1	hypothetical protein	hypothetical protein	[198483:198678](+)	64	NC_023568.1	Vibrio phage VH7D, complete genome	258	258
KVP40.0154	NP_899400.1	hypothetical protein	hypothetical protein	[90004:90256](+)	83	NC_005083.2	Vibrio phage KVP40, complete genome	300	300
AVU32_gp109	YP_009201212.1	hypothetical protein	hypothetical protein	[42579:42831](-)	83	NC_028829.1	Vibrio phage ValKK3, complete genome	300	300
CF80_gp040	YP_009006114.1	hypothetical protein	hypothetical protein	[24049:24301](+)	83	NC_023568.1	Vibrio phage VH7D, complete genome	300	300
pp2_149	AFN37382.1	hypothetical protein	hypothetical protein	[90250:90502](+)	83	JN849462.1	Vibriophage phi-pp2, complete genome	300	300
VPFG_00200	YP_008125349.1	hypothetical protein	hypothetical protein	[7610:7862](+)	83	NC_021529.2	Vibrio phage nt-1, complete genome	300	300
ASR73834.1	ASR73834.1	hypothetical protein	hypothetical protein	[11896:12178](+)	93	MF431726.1	Vibrio phage vB_ValP_IME271, complete genome	300	300
phiST2_0023	ALP47639.1	hypothetical protein	hypothetical protein	[12288:12540](+)	83	KT919973.1	Vibrio phage phi-ST2, complete genome	300	300
VPFG_00090	YP_008125241.1	hypothetical protein	hypothetical protein	[187676:188045](+)	122	NC_021529.2	Vibrio phage nt-1, complete genome	327	327
KVP40.0042	NP_899290.1	hypothetical protein	hypothetical protein	[22922:23291](+)	122	NC_005083.2	Vibrio phage KVP40, complete genome	327	327
AVU32_gp220	YP_009201323.1	hypothetical protein	hypothetical protein	[111003:111372](-)	122	NC_028829.1	Vibrio phage ValKK3, complete genome	327	327
pp2_041	AFN37275.1	hypothetical protein	hypothetical protein	[22918:23287](+)	122	JN849462.1	Vibriophage phi-pp2, complete genome	327	327
CF80_gp262	YP_009006336.1	hypothetical protein	hypothetical protein	[202320:202695](+)	124	NC_023568.1	Vibrio phage VH7D, complete genome	327	327
phiGrn1_0156	ALP47162.1	hypothetical protein	hypothetical protein	[130276:130645](+)	122	KT919972.1	Vibrio phage phi-Grn1, complete genome	327	327
AVU32_gp173	YP_009201276.1	hypothetical protein	hypothetical protein	[79188:79518](-)	109	NC_028829.1	Vibrio phage ValKK3, complete genome	469	469
VPFG_00135	YP_008125286.1	hypothetical protein	hypothetical protein	[219684:220053](+)	122	NC_021529.2	Vibrio phage nt-1, complete genome	469	469
phiST2_0335	ALP47691.1	hypothetical protein	hypothetical protein	[223104:223287](+)	60	KT919973.1	Vibrio phage phi-ST2, complete genome	469	469
pp2_086	AFN37319.1	hypothetical protein	hypothetical protein	[54874:55204](+)	109	JN849462.1	Vibriophage phi-pp2, complete genome	469	469
KVP40.0087	NP_899335.1	hypothetical protein	hypothetical protein	[54218:54575](+)	118	NC_005083.2	Vibrio phage KVP40, complete genome	469	469
phiGrn1_0037	ALP46983.1	hypothetical protein	hypothetical protein	[30497:31934](-)	478	KT919972.1	Vibrio phage phi-Grn1, complete genome	231	231
KVP40.0300	NP_899547.1	hypothetical protein	hypothetical protein	[168282:169719](-)	478	NC_005083.2	Vibrio phage KVP40, complete genome	231	231
AVU32_gp344	YP_009201447.1	hypothetical protein	hypothetical protein	[209699:211136](+)	478	NC_028829.1	Vibrio phage ValKK3, complete genome	231	231
VPFG_00351	YP_008125497.2	hypothetical protein	hypothetical protein	[85409:86846](-)	478	NC_021529.2	Vibrio phage nt-1, complete genome	231	231
pp2_299	AFN37532.1	hypothetical protein	hypothetical protein	[169521:170958](-)	478	JN849462.1	Vibriophage phi-pp2, complete genome	231	231
phiST2_0169	ALP47366.1	hypothetical protein	hypothetical protein	[91291:92728](-)	478	KT919973.1	Vibrio phage phi-ST2, complete genome	231	231
VPFG_00184	YP_008125333.1	hypothetical protein	hypothetical protein	[244850:245159](+)	102	NC_021529.2	Vibrio phage nt-1, complete genome	231	231
VPFG_00304	YP_008125452.1	hypothetical protein	hypothetical protein	[49796:50201](+)	134	NC_021529.2	Vibrio phage nt-1, complete genome	475	475
pp2_243	AFN37476.1	hypothetical protein	hypothetical protein	[127416:127887](+)	156	JN849462.1	Vibriophage phi-pp2, complete genome	475	475
KVP40.0248	NP_899494.1	hypothetical protein	hypothetical protein	[128095:128566](+)	156	NC_005083.2	Vibrio phage KVP40, complete genome	475	475
phiST2_0124	ALP47501.1	hypothetical protein	hypothetical protein	[55118:55589](+)	156	KT919973.1	Vibrio phage phi-ST2, complete genome	475	475
CF80_gp146	YP_009006220.1	hypothetical protein	hypothetical protein	[67814:68285](+)	156	NC_023568.1	Vibrio phage VH7D, complete genome	475	475
phiGrn1_0369	ALP47119.1	hypothetical protein	hypothetical protein	[242658:243129](+)	156	KT919972.1	Vibrio phage phi-Grn1, complete genome	475	475
AVU32_gp389	YP_009201492.1	hypothetical protein	hypothetical protein	[247029:247500](-)	156	NC_028829.1	Vibrio phage ValKK3, complete genome	475	475
CF80_gp074	YP_009006148.1	hypothetical protein	hypothetical protein	[39484:39802](+)	105	NC_023568.1	Vibrio phage VH7D, complete genome	320	320
phiGrn1_0301	ALP47130.1	hypothetical protein	hypothetical protein	[214918:215374](+)	151	KT919972.1	Vibrio phage phi-Grn1, complete genome	320	320
KVP40.0184	NP_899430.1	hypothetical protein	hypothetical protein	[103253:103574](+)	106	NC_005083.2	Vibrio phage KVP40, complete genome	320	320
phiST2_0057	ALP47502.1	hypothetical protein	hypothetical protein	[27280:27748](+)	155	KT919973.1	Vibrio phage phi-ST2, complete genome	320	320
VPFG_00243	YP_008125391.2	hypothetical protein	hypothetical protein	[25628:25961](+)	110	NC_021529.2	Vibrio phage nt-1, complete genome	320	320
AVU32_gp070	YP_009201173.1	hypothetical protein	hypothetical protein	[26734:27070](-)	111	NC_028829.1	Vibrio phage ValKK3, complete genome	320	320
pp2_181	AFN37414.1	hypothetical protein	hypothetical protein	[103796:104060](+)	87	JN849462.1	Vibriophage phi-pp2, complete genome	320	320
SBVcX29_0040	YP_009043911.1	tail fiber protein	putative tail fiber protein	[20274:21927](+)	550	NC_024369.2	Vibrio phage X29, complete genome	429	429
K139p40	NP_536667.1	putative tail fiber protein	putative tail fiber protein	[27560:29423](+)	620	NC_003313.1	Vibrio phage K139, complete genome	429	429
VcP032_42	ANA87674.1	tail fiber protein	putative tail fiber protein	[27561:29424](+)	620	KX058879.1	Vibrio phage VcP032, complete genome	429	429
BAF98834.1	BAF98834.1	putative tail fiber protein	putative tail fiber protein	[27206:29069](+)	620	AB374228.1	Vibrio phage kappa proviral DNA, complete genome	429	429
V422_gp39	YP_008766855.1	putative tail fiber protein	putative tail fiber protein	[28616:30479](+)	620	NC_022747.1	Vibrio phage VPUSM 8, complete genome	429	429
F397_gp62	YP_007006451.1	putative tail-fiber protein	putative tail fiber protein	[41135:42389](+)	417	NC_019518.1	Vibrio phage vB_VchM-138, complete genome	429	crossmatch
phiST2_0140	ALP47499.1	hypothetical protein	hypothetical protein	[64854:65331](+)	158	KT919973.1	Vibrio phage phi-ST2, complete genome	472	472
KVP40.0276	NP_899522.1	hypothetical protein	hypothetical protein	[146028:146520](+)	163	NC_005083.2	Vibrio phage KVP40, complete genome	472	472
CF80_gp161	YP_009006235.1	hypothetical protein	hypothetical protein	[77551:78028](+)	158	NC_023568.1	Vibrio phage VH7D, complete genome	472	472
VPFG_00324	YP_008125471.2	hypothetical protein	hypothetical protein	[62570:63047](+)	158	NC_021529.2	Vibrio phage nt-1, complete genome	472	472
pp2_272	AFN37505.1	hypothetical protein	hypothetical protein	[146518:146995](+)	158	JN849462.1	Vibriophage phi-pp2, complete genome	472	472
ViPhICP1_gp032	YP_004250973.1	hypothetical protein	hypothetical protein	[13532:13748](-)	71	NC_015157.1	Vibrio phage ICP1, complete genome	20	20
VPCG_00048	YP_007877549.1	DNA-binding protein Ner	hypothetical protein	[31379:31610](-)	76	NC_021070.1	Vibrio phage martha 12B12 genomic sequence	20	20
KVP40.0234	NP_899480.1	hypothetical protein	hypothetical protein	[122185:122464](+)	92	NC_005083.2	Vibrio phage KVP40, complete genome	20	20
pp2_231	AFN37464.1	hypothetical protein	hypothetical protein	[122136:122403](+)	88	JN849462.1	Vibriophage phi-pp2, complete genome	20	20
KVP40.0235	NP_899481.1	hypothetical protein	hypothetical protein	[122463:122742](+)	92	NC_005083.2	Vibrio phage KVP40, complete genome	20	20
CF80_gp136	YP_009006210.1	hypothetical protein	hypothetical protein	[63389:63677](+)	95	NC_023568.1	Vibrio phage VH7D, complete genome	20	20
AVU32_gp009	YP_009201112.1	hypothetical protein	hypothetical protein	[3832:4090](-)	85	NC_028829.1	Vibrio phage ValKK3, complete genome	20	20
pp2_232	AFN37465.1	hypothetical protein	hypothetical protein	[122402:122681](+)	92	JN849462.1	Vibriophage phi-pp2, complete genome	20	20
VPFG_00293	YP_008125441.1	hypothetical protein	hypothetical protein	[45155:45431](+)	91	NC_021529.2	Vibrio phage nt-1, complete genome	20	fpmrg
VPFG_00109	YP_008125260.1	hypothetical protein	glutaredoxin	[200980:201220](+)	79	NC_021529.2	Vibrio phage nt-1, complete genome	427	427
pp2_060	AFN37293.1	glutaredoxin	glutaredoxin	[36002:36242](+)	79	JN849462.1	Vibriophage phi-pp2, complete genome	427	427
phiST2_0308	ALP47647.1	glutaredoxin	glutaredoxin	[203719:203959](+)	79	KT919973.1	Vibrio phage phi-ST2, complete genome	427	427
CF80_gp282	YP_009006356.1	hypothetical protein	glutaredoxin	[215718:215838](+)	39	NC_023568.1	Vibrio phage VH7D, complete genome	427	427
KVP40.0062	NP_899310.1	glutaredoxin	glutaredoxin	[36007:36247](+)	79	NC_005083.2	Vibrio phage KVP40, complete genome	427	427
pp2_368	AFN37600.1	hypothetical protein	hypothetical protein	[231323:231656](+)	110	JN849462.1	Vibriophage phi-pp2, complete genome	449	449
AVU32_gp278	YP_009201381.1	hypothetical protein	hypothetical protein	[149145:149481](-)	111	NC_028829.1	Vibrio phage ValKK3, complete genome	449	449
VPFG_00033	YP_008125187.1	hypothetical protein	hypothetical protein	[149973:150309](+)	111	NC_021529.2	Vibrio phage nt-1, complete genome	449	449
phiGrn1_0101	ALP47180.1	hypothetical protein	hypothetical protein	[92892:93228](+)	111	KT919972.1	Vibrio phage phi-Grn1, complete genome	449	449
KVP40.0368	NP_899613.1	hypothetical protein	hypothetical protein	[229617:229950](+)	110	NC_005083.2	Vibrio phage KVP40, complete genome	449	449
CF80_gp219	YP_009006293.1	hypothetical protein	hypothetical protein	[164185:164524](+)	112	NC_023568.1	Vibrio phage VH7D, complete genome	449	449
KVP40.0222	NP_899468.1	hypothetical protein	hypothetical protein	[118004:118430](+)	141	NC_005083.2	Vibrio phage KVP40, complete genome	324	324
AVU32_gp022	YP_009201125.1	hypothetical protein	hypothetical protein	[8157:8520](-)	120	NC_028829.1	Vibrio phage ValKK3, complete genome	324	324
phiST2_0100	ALP47549.1	hypothetical protein	hypothetical protein	[46007:46370](+)	120	KT919973.1	Vibrio phage phi-ST2, complete genome	324	324
phiGrn1_0345	ALP47163.1	hypothetical protein	hypothetical protein	[233530:233893](+)	120	KT919972.1	Vibrio phage phi-Grn1, complete genome	324	324
VPFG_00283	YP_008125431.1	hypothetical protein	hypothetical protein	[41135:41492](+)	118	NC_021529.2	Vibrio phage nt-1, complete genome	324	324
CF80_gp122	YP_009006196.1	hypothetical protein	hypothetical protein	[58702:59065](+)	120	NC_023568.1	Vibrio phage VH7D, complete genome	324	324
pp2_245	AFN37478.1	hypothetical protein	hypothetical protein	[128295:128544](+)	82	JN849462.1	Vibriophage phi-pp2, complete genome	465	465
phiGrn1_0371	ALP47259.1	hypothetical protein	hypothetical protein	[243537:243786](+)	82	KT919972.1	Vibrio phage phi-Grn1, complete genome	465	465
AVU32_gp387	YP_009201490.1	hypothetical protein	hypothetical protein	[246371:246620](-)	82	NC_028829.1	Vibrio phage ValKK3, complete genome	465	465
KVP40.0250	NP_899496.1	hypothetical protein	hypothetical protein	[128974:129223](+)	82	NC_005083.2	Vibrio phage KVP40, complete genome	465	465
CF80_gp148	YP_009006222.1	hypothetical protein	hypothetical protein	[68694:68943](+)	82	NC_023568.1	Vibrio phage VH7D, complete genome	465	465
VPFG_00306	YP_008125454.1	hypothetical protein	hypothetical protein	[50619:50868](+)	82	NC_021529.2	Vibrio phage nt-1, complete genome	465	465
KVP40.0227	NP_899473.1	hypothetical protein	hypothetical protein	[119331:120069](+)	245	NC_005083.2	Vibrio phage KVP40, complete genome	247	247
VPFG_00288	YP_008125436.1	hypothetical protein	hypothetical protein	[42593:43328](+)	244	NC_021529.2	Vibrio phage nt-1, complete genome	247	247
AVU32_gp017	YP_009201120.1	hypothetical protein	hypothetical protein	[6509:7244](-)	244	NC_028829.1	Vibrio phage ValKK3, complete genome	247	247
pp2_224	AFN37457.1	hypothetical protein	hypothetical protein	[119271:120009](+)	245	JN849462.1	Vibriophage phi-pp2, complete genome	247	247
APD17908.1	APD17908.1	hypothetical protein	hypothetical protein	[69983:70121](-)	45	KY065147.1	Vibrio phage JSF4, complete genome	247	247
phiST2_0105	ALP47423.1	hypothetical protein	hypothetical protein	[47283:48018](+)	244	KT919973.1	Vibrio phage phi-ST2, complete genome	247	247
CF80_gp127	YP_009006201.1	hypothetical protein	hypothetical protein	[59978:60713](+)	244	NC_023568.1	Vibrio phage VH7D, complete genome	247	247
pp2_180	AFN37413.1	hypothetical protein	hypothetical protein	[103516:103747](+)	76	JN849462.1	Vibriophage phi-pp2, complete genome	267	267
CF80_gp073	YP_009006147.1	hypothetical protein	hypothetical protein	[39351:39474](+)	40	NC_023568.1	Vibrio phage VH7D, complete genome	267	267
AVU32_gp071	YP_009201174.1	hypothetical protein	hypothetical protein	[27062:27284](-)	73	NC_028829.1	Vibrio phage ValKK3, complete genome	267	267
phiGrn1_0300	ALP47334.1	hypothetical protein	hypothetical protein	[214785:214908](+)	40	KT919972.1	Vibrio phage phi-Grn1, complete genome	267	267
KVP40.0183	NP_899429.1	hypothetical protein	hypothetical protein	[103012:103261](+)	82	NC_005083.2	Vibrio phage KVP40, complete genome	267	267
AVU32_gp187	YP_009201290.1	hypothetical protein	hypothetical protein	[90531:90828](-)	98	NC_028829.1	Vibrio phage ValKK3, complete genome	267	267
VPFG_00242	YP_008125390.1	hypothetical protein	hypothetical protein	[25452:25644](+)	63	NC_021529.2	Vibrio phage nt-1, complete genome	267	267
phiST2_0056	ALP47665.1	hypothetical protein	hypothetical protein	[27066:27288](+)	73	KT919973.1	Vibrio phage phi-ST2, complete genome	267	267
KVP40.0044	NP_899292.1	hypothetical protein	hypothetical protein	[24008:24191](+)	60	NC_005083.2	Vibrio phage KVP40, complete genome	267	crossmatch
KVP40.0352	NP_899598.1	tail sheath stabilizer and completion protein	tail sheath stabilizer and completion protein	[213667:215020](+)	450	NC_005083.2	Vibrio phage KVP40, complete genome	294	294
pp2_352	AFN37584.1	tail sheath stabilizer and completion protein	tail sheath stabilizer and completion protein	[215592:216726](+)	377	JN849462.1	Vibriophage phi-pp2, complete genome	294	294
phiST2_0218	ALP47383.1	tail assembly protein	tail sheath stabilizer and completion protein	[138025:139087](+)	353	KT919973.1	Vibrio phage phi-ST2, complete genome	294	294
AVU32_gp292	YP_009201395.1	tail sheath stabilizer and completion protein	tail sheath stabilizer and completion protein	[162275:163235](-)	319	NC_028829.1	Vibrio phage ValKK3, complete genome	294	294
VPFG_00017	YP_008125174.2	tail sheath stabilizer and completion protein	tail sheath stabilizer and completion protein	[134243:135380](+)	378	NC_021529.2	Vibrio phage nt-1, complete genome	294	294
phiGrn1_0086	ALP47013.1	tail assembly protein	tail sheath stabilizer and completion protein	[78343:79303](+)	319	KT919972.1	Vibrio phage phi-Grn1, complete genome	294	294
CF80_gp206	YP_009006280.1	tail connector protein	tail sheath stabilizer and completion protein	[150440:151400](+)	319	NC_023568.1	Vibrio phage VH7D, complete genome	294	294
CF80_gp052	YP_009006126.1	hypothetical protein	nicotinate-nucleotide adenylyltransferase	[30626:31253](+)	208	NC_023568.1	Vibrio phage VH7D, complete genome	362	362
phiST2_0035	ALP47470.1	nicotinate nucleotide adenylyltransferase	nicotinate-nucleotide adenylyltransferase	[18964:19501](+)	178	KT919973.1	Vibrio phage phi-ST2, complete genome	362	362
VPFG_00213	YP_008125362.1	hypothetical protein	nicotinate-nucleotide adenylyltransferase	[14921:15545](+)	207	NC_021529.2	Vibrio phage nt-1, complete genome	362	362
phiGrn1_0276	ALP47090.1	putative nicotinate-nucleotide adenylyltransferase	nicotinate-nucleotide adenylyltransferase	[204978:205515](+)	178	KT919972.1	Vibrio phage phi-Grn1, complete genome	362	362
AVU32_gp097	YP_009201200.1	nicotinate-nucleotide adenylyltransferase	nicotinate-nucleotide adenylyltransferase	[35617:36244](-)	208	NC_028829.1	Vibrio phage ValKK3, complete genome	362	362
KVP40.0164	NP_899410.1	hypothetical protein	nicotinate-nucleotide adenylyltransferase	[95838:96465](+)	208	NC_005083.2	Vibrio phage KVP40, complete genome	362	362
AVU32_gp004	YP_009201107.1	hypothetical protein	hypothetical protein	[1469:1706](-)	78	NC_028829.1	Vibrio phage ValKK3, complete genome	496	496
CF80_gp140	YP_009006214.1	hypothetical protein	hypothetical protein	[65501:65753](+)	83	NC_023568.1	Vibrio phage VH7D, complete genome	496	496
VPFG_00298	YP_008125446.2	hypothetical protein	hypothetical protein	[47508:47745](+)	78	NC_021529.2	Vibrio phage nt-1, complete genome	496	496
KVP40.0242	NP_899488.1	hypothetical protein	hypothetical protein	[125929:126076](+)	48	NC_005083.2	Vibrio phage KVP40, complete genome	496	496
pp2_237	AFN37470.1	hypothetical protein	hypothetical protein	[125249:125396](+)	48	JN849462.1	Vibriophage phi-pp2, complete genome	496	496
phiST2_0118	ALP47645.1	hypothetical protein	hypothetical protein	[52818:53061](+)	80	KT919973.1	Vibrio phage phi-ST2, complete genome	496	496
AKU42626.1	AKU42626.1	putative GTP-binding protein	hypothetical protein	[33539:33923](+)	127	KT160311.1	Vibrio phage H188, complete genome	261	261
pp2_150	AFN37383.1	hypothetical protein	hypothetical protein	[90559:90934](+)	124	JN849462.1	Vibriophage phi-pp2, complete genome	261	261
VPFG_00202	YP_008125351.1	hypothetical protein	hypothetical protein	[8336:8711](+)	124	NC_021529.2	Vibrio phage nt-1, complete genome	261	261
KVP40.0155	NP_899401.1	hypothetical protein	hypothetical protein	[90316:90688](+)	123	NC_005083.2	Vibrio phage KVP40, complete genome	261	261
AVU32_gp107	YP_009201210.1	hypothetical protein	hypothetical protein	[41710:42085](-)	124	NC_028829.1	Vibrio phage ValKK3, complete genome	261	261
pp2_033	AFN37267.1	hypothetical protein	hypothetical protein	[19480:19771](+)	96	JN849462.1	Vibriophage phi-pp2, complete genome	443	443
KVP40.0034	NP_899282.1	hypothetical protein	hypothetical protein	[19460:19775](+)	104	NC_005083.2	Vibrio phage KVP40, complete genome	443	443
CF80_gp254	YP_009006328.1	hypothetical protein	hypothetical protein	[198885:199176](+)	96	NC_023568.1	Vibrio phage VH7D, complete genome	443	443
VPFG_00081	YP_008125232.1	hypothetical protein	hypothetical protein	[183979:184270](+)	96	NC_021529.2	Vibrio phage nt-1, complete genome	443	443
phiGrn1_0149	ALP47215.1	hypothetical protein	hypothetical protein	[127476:127767](+)	96	KT919972.1	Vibrio phage phi-Grn1, complete genome	443	443
CF80_gp121	YP_009006195.1	hypothetical protein	hypothetical protein	[58375:58591](+)	71	NC_023568.1	Vibrio phage VH7D, complete genome	467	467
VPFG_00282	YP_008125430.1	hypothetical protein	hypothetical protein	[40800:41028](+)	75	NC_021529.2	Vibrio phage nt-1, complete genome	467	467
AVU32_gp023	YP_009201126.1	hypothetical protein	hypothetical protein	[8629:8845](-)	71	NC_028829.1	Vibrio phage ValKK3, complete genome	467	467
KVP40.0221	NP_899467.1	hypothetical protein	hypothetical protein	[117734:117953](+)	72	NC_005083.2	Vibrio phage KVP40, complete genome	467	467
phiST2_0099	ALP47667.1	hypothetical protein	hypothetical protein	[45675:45891](+)	71	KT919973.1	Vibrio phage phi-ST2, complete genome	467	467
pp2_218	AFN37451.1	hypothetical protein	hypothetical protein	[117677:117893](+)	71	JN849462.1	Vibriophage phi-pp2, complete genome	467	467
ASR73822.1	ASR73822.1	hypothetical protein	hypothetical protein	[2893:3160](+)	88	MF431726.1	Vibrio phage vB_ValP_IME271, complete genome	230	230
CF80_gp085	YP_009006159.1	hypothetical protein	hypothetical protein	[43814:44162](+)	115	NC_023568.1	Vibrio phage VH7D, complete genome	230	230
KVP40.0192	NP_899438.1	hypothetical protein	hypothetical protein	[106162:106513](+)	116	NC_005083.2	Vibrio phage KVP40, complete genome	230	230
VPFG_00251	YP_008125399.1	hypothetical protein	hypothetical protein	[27861:28197](+)	111	NC_021529.2	Vibrio phage nt-1, complete genome	230	230
pp2_190	AFN37423.1	hypothetical protein	hypothetical protein	[106648:106999](+)	116	JN849462.1	Vibriophage phi-pp2, complete genome	230	230
phiST2_0296	ALP47689.1	hypothetical protein	hypothetical protein	[195605:195794](+)	62	KT919973.1	Vibrio phage phi-ST2, complete genome	575	575
CF80_gp271	YP_009006345.1	hypothetical protein	hypothetical protein	[207513:207678](+)	54	NC_023568.1	Vibrio phage VH7D, complete genome	575	575
VPFG_00099	YP_008125250.1	hypothetical protein	hypothetical protein	[192818:193034](+)	71	NC_021529.2	Vibrio phage nt-1, complete genome	575	575
AVU32_gp211	YP_009201314.1	hypothetical protein	hypothetical protein	[106020:106209](-)	62	NC_028829.1	Vibrio phage ValKK3, complete genome	575	575
phiGrn1_0165	ALP47309.1	hypothetical protein	hypothetical protein	[135439:135628](+)	62	KT919972.1	Vibrio phage phi-Grn1, complete genome	575	575
KVP40.0052	NP_899300.1	hypothetical protein	hypothetical protein	[28078:28267](+)	62	NC_005083.2	Vibrio phage KVP40, complete genome	575	575
pp2_334	AFN37566.1	hypothetical protein	hypothetical protein	[192929:194201](+)	423	JN849462.1	Vibriophage phi-pp2, complete genome	279	279
VPFG_00388	YP_008125534.1	hypothetical protein	hypothetical protein	[111386:112658](+)	423	NC_021529.2	Vibrio phage nt-1, complete genome	279	279
CF80_gp190	YP_009006264.1	hypothetical protein	hypothetical protein	[127979:129251](+)	423	NC_023568.1	Vibrio phage VH7D, complete genome	279	279
AKU42592.1	AKU42592.1	hypothetical protein	hypothetical protein	[8072:8234](-)	53	KT160311.1	Vibrio phage H188, complete genome	279	279
KVP40.0334	NP_899580.1	hypothetical protein	hypothetical protein	[191225:192497](+)	423	NC_005083.2	Vibrio phage KVP40, complete genome	279	279
AVU32_gp310	YP_009201413.1	hypothetical protein	hypothetical protein	[184425:185697](-)	423	NC_028829.1	Vibrio phage ValKK3, complete genome	279	279
phiST2_0338	ALP47402.1	3'-phosphatase 5'-polynucleotide kinase	polynucleotide kinase	[223909:224827](+)	305	KT919973.1	Vibrio phage phi-ST2, complete genome	242	242
ASR73816.1	ASR73816.1	hypothetical protein	polynucleotide kinase	[1362:1869](+)	168	MF431726.1	Vibrio phage vB_ValP_IME271, complete genome	242	242
CF80_gp311	YP_009006385.1	polynucleotide kinase	polynucleotide kinase	[235798:236716](+)	305	NC_023568.1	Vibrio phage VH7D, complete genome	242	242
KVP40.0090	NP_899338.1	polynucleotide kinase	polynucleotide kinase	[55199:56117](+)	305	NC_005083.2	Vibrio phage KVP40, complete genome	242	242
AVU32_gp170	YP_009201273.1	polynucleotide kinase	polynucleotide kinase	[77651:78569](-)	305	NC_028829.1	Vibrio phage ValKK3, complete genome	242	242
VPFG_00138	YP_008125289.1	PseT polynucleotide 5'-kinase and 3'-phosphatase	polynucleotide kinase	[220651:221557](+)	301	NC_021529.2	Vibrio phage nt-1, complete genome	242	242
KVP40.0105	NP_899353.1	hypothetical protein	hypothetical protein	[63847:64240](+)	130	NC_005083.2	Vibrio phage KVP40, complete genome	461	461
phiST2_0351	ALP47538.1	hypothetical protein	hypothetical protein	[232283:232676](+)	130	KT919973.1	Vibrio phage phi-ST2, complete genome	461	461
VPFG_00152	YP_008125303.1	hypothetical protein	hypothetical protein	[229033:229426](+)	130	NC_021529.2	Vibrio phage nt-1, complete genome	461	461
CF80_gp323	YP_009006397.1	hypothetical protein	hypothetical protein	[244176:244569](+)	130	NC_023568.1	Vibrio phage VH7D, complete genome	461	461
AVU32_gp156	YP_009201259.1	hypothetical protein	hypothetical protein	[69803:70196](-)	130	NC_028829.1	Vibrio phage ValKK3, complete genome	461	461
CF80_gp157	YP_009006231.1	hypothetical protein	hypothetical protein	[75405:75666](+)	86	NC_023568.1	Vibrio phage VH7D, complete genome	485	485
KVP40.0269	NP_899515.1	hypothetical protein	hypothetical protein	[141999:142260](+)	86	NC_005083.2	Vibrio phage KVP40, complete genome	485	485
phiST2_0135	ALP47630.1	hypothetical protein	hypothetical protein	[62708:62969](+)	86	KT919973.1	Vibrio phage phi-ST2, complete genome	485	485
AVU32_gp378	YP_009201481.1	hypothetical protein	hypothetical protein	[239646:239907](-)	86	NC_028829.1	Vibrio phage ValKK3, complete genome	485	485
VPFG_00315	YP_008125462.2	hypothetical protein	hypothetical protein	[57562:57856](+)	97	NC_021529.2	Vibrio phage nt-1, complete genome	485	485
phiST2_0029	ALP47419.1	hypothetical protein	hypothetical protein	[15327:16089](+)	253	KT919973.1	Vibrio phage phi-ST2, complete genome	245	245
CF80_gp046	YP_009006120.1	hypothetical protein	hypothetical protein	[27079:27841](+)	253	NC_023568.1	Vibrio phage VH7D, complete genome	245	245
KVP40.0159	NP_899405.1	hypothetical protein	hypothetical protein	[92616:93378](+)	253	NC_005083.2	Vibrio phage KVP40, complete genome	245	245
ASR73832.1	ASR73832.1	ATP-grasp enzyme	hypothetical protein	[10258:11413](+)	384	MF431726.1	Vibrio phage vB_ValP_IME271, complete genome	245	245
pp2_154	AFN37387.1	hypothetical protein	hypothetical protein	[92862:93624](+)	253	JN849462.1	Vibriophage phi-pp2, complete genome	245	245
VPFG_00206	YP_008125355.1	hypothetical protein	hypothetical protein	[10607:11369](+)	253	NC_021529.2	Vibrio phage nt-1, complete genome	245	245
CF80_gp256	YP_009006330.1	hypothetical protein	hypothetical protein	[199495:199792](+)	98	NC_023568.1	Vibrio phage VH7D, complete genome	410	410
AVU32_gp225	YP_009201328.1	hypothetical protein	hypothetical protein	[113198:113492](-)	97	NC_028829.1	Vibrio phage ValKK3, complete genome	410	410
pp2_035	AFN37269.1	hypothetical protein	hypothetical protein	[20088:20385](+)	98	JN849462.1	Vibriophage phi-pp2, complete genome	410	410
KVP40.0036	NP_899284.1	hypothetical protein	hypothetical protein	[20092:20389](+)	98	NC_005083.2	Vibrio phage KVP40, complete genome	410	410
VPFG_00083	YP_008125234.1	hypothetical protein	hypothetical protein	[184590:184887](+)	98	NC_021529.2	Vibrio phage nt-1, complete genome	410	410
CF80_gp202	YP_009006276.1	short tail fiber protein	short tail fiber protein	[145138:146566](+)	475	NC_023568.1	Vibrio phage VH7D, complete genome	16	16
VPFG_00012	YP_008125169.1	short tail fibers	short tail fiber protein	[127488:129027](+)	512	NC_021529.2	Vibrio phage nt-1, complete genome	16	16
phiST2_0214	ALP47367.1	tail fiber protein	short tail fiber protein	[132823:134251](+)	475	KT919973.1	Vibrio phage phi-ST2, complete genome	16	16
phiST2_0213	ALP47360.1	straight tail fiber	short tail fiber protein	[131288:132827](+)	512	KT919973.1	Vibrio phage phi-ST2, complete genome	16	16
phiGrn1_0082	ALP46984.1	putative minor structural protein	short tail fiber protein	[73040:74468](+)	475	KT919972.1	Vibrio phage phi-Grn1, complete genome	16	16
pp2_347	AFN37579.1	hypothetical protein	short tail fiber protein	[208655:210194](+)	512	JN849462.1	Vibriophage phi-pp2, complete genome	16	16
phiGrn1_0081	ALP46985.1	short tail fibers protein	short tail fiber protein	[71619:73044](+)	474	KT919972.1	Vibrio phage phi-Grn1, complete genome	16	16
pp2_348	AFN37580.1	hypothetical protein	short tail fiber protein	[210190:211612](+)	473	JN849462.1	Vibriophage phi-pp2, complete genome	16	16
CF80_gp201	YP_009006275.1	hypothetical protein	short tail fiber protein	[143603:145142](+)	512	NC_023568.1	Vibrio phage VH7D, complete genome	16	16
KVP40.0347	NP_899593.1	gp12	short tail fiber protein	[206949:208488](+)	512	NC_005083.2	Vibrio phage KVP40, complete genome	16	16
VPFG_00013	YP_008125170.1	short tail fibers	short tail fiber protein	[129023:130445](+)	473	NC_021529.2	Vibrio phage nt-1, complete genome	16	16
KVP40.0348	NP_899594.1	gp12	short tail fiber protein	[208484:209906](+)	473	NC_005083.2	Vibrio phage KVP40, complete genome	16	16
CF80_gp199	YP_009006273.1	baseplate structural protein	short tail fiber protein	[140671:142918](+)	748	NC_023568.1	Vibrio phage VH7D, complete genome	16	nomrg
pp2_345	AFN37577.1	baseplate wedge subunit and tail pin	short tail fiber protein	[205723:207970](+)	748	JN849462.1	Vibriophage phi-pp2, complete genome	16	nomrg
VPFG_00010	YP_008125167.1	baseplate wedge subunit and tail pin	short tail fiber protein	[124556:126803](+)	748	NC_021529.2	Vibrio phage nt-1, complete genome	16	nomrg
AVU32_gp262	YP_009201365.1	long tail fiber proximal subunit	short tail fiber protein	[134476:138160](+)	1227	NC_028829.1	Vibrio phage ValKK3, complete genome	16	crossmatch
phiST2_0211	ALP47343.1	baseplate wedge subunit and tail pin	short tail fiber protein	[128356:130603](+)	748	KT919973.1	Vibrio phage phi-ST2, complete genome	16	nomrg
phiGrn1_0115	ALP46958.1	straight tail fiber	short tail fiber protein	[104213:107897](-)	1227	KT919972.1	Vibrio phage phi-Grn1, complete genome	16	crossmatch
VPFG_00047	YP_008125201.1	long tail fiber proximal subunit	short tail fiber protein	[160511:164252](-)	1246	NC_021529.2	Vibrio phage nt-1, complete genome	16	crossmatch
KVP40.0345	NP_899591.1	baseplate wedge subunit and tail pin	short tail fiber protein	[204017:206264](+)	748	NC_005083.2	Vibrio phage KVP40, complete genome	16	nomrg
phiST2_0246	ALP47338.1	short tail fiber protein	short tail fiber protein	[163716:167424](-)	1235	KT919973.1	Vibrio phage phi-ST2, complete genome	16	crossmatch
phiST2_0182	ALP47710.1	hypothetical protein	hypothetical protein	[101693:101834](-)	46	KT919973.1	Vibrio phage phi-ST2, complete genome	254	254
CF80_gp086	YP_009006160.1	hypothetical protein	hypothetical protein	[44158:44482](+)	107	NC_023568.1	Vibrio phage VH7D, complete genome	254	254
AVU32_gp058	YP_009201161.1	hypothetical protein	hypothetical protein	[22519:22843](-)	107	NC_028829.1	Vibrio phage ValKK3, complete genome	254	254
KVP40.0193	NP_899439.1	hypothetical protein	hypothetical protein	[106476:106833](+)	118	NC_005083.2	Vibrio phage KVP40, complete genome	254	254
pp2_191	AFN37424.1	hypothetical protein	hypothetical protein	[106995:107319](+)	107	JN849462.1	Vibriophage phi-pp2, complete genome	254	254
phiGrn1_0312	ALP47188.1	hypothetical protein	hypothetical protein	[219554:219878](+)	107	KT919972.1	Vibrio phage phi-Grn1, complete genome	254	254
phiST2_0068	ALP47576.1	hypothetical protein	hypothetical protein	[32103:32427](+)	107	KT919973.1	Vibrio phage phi-ST2, complete genome	254	254
VPFG_00252	YP_008125400.2	hypothetical protein	hypothetical protein	[28193:28517](+)	107	NC_021529.2	Vibrio phage nt-1, complete genome	254	254
VPHG_00200	YP_007673682.1	hypothetical protein	hypothetical protein	[124540:126400](+)	619	NC_020843.1	Vibrio phage 11895-B1 genomic sequence	254	254
ViPhICP1_gp177	YP_004251118.1	putative exodeoxyribonuclease	hypothetical protein	[96170:97730](+)	519	NC_015157.1	Vibrio phage ICP1, complete genome	254	<5fil
ASR73849.1	ASR73849.1	exonuclease	hypothetical protein	[20891:21740](+)	282	MF431726.1	Vibrio phage vB_ValP_IME271, complete genome	254	<5fil
TUST1-191_00865	ADX88219.1	putative exodeoxyribonuclease	hypothetical protein	[95701:97261](+)	519	HQ641348.1	Vibrio phage ICP1_2006_D, complete genome	254	<5fil
pp2_206	AFN37439.1	hypothetical protein	hypothetical protein	[112967:113192](+)	74	JN849462.1	Vibriophage phi-pp2, complete genome	417	417
CF80_gp109	YP_009006183.1	hypothetical protein	hypothetical protein	[53296:53521](+)	74	NC_023568.1	Vibrio phage VH7D, complete genome	417	417
AVU32_gp035	YP_009201138.1	hypothetical protein	hypothetical protein	[13303:13528](-)	74	NC_028829.1	Vibrio phage ValKK3, complete genome	417	417
phiGrn1_0334	ALP47283.1	hypothetical protein	hypothetical protein	[228517:228742](+)	74	KT919972.1	Vibrio phage phi-Grn1, complete genome	417	417
KVP40.0209	NP_899455.1	hypothetical protein	hypothetical protein	[113024:113249](+)	74	NC_005083.2	Vibrio phage KVP40, complete genome	417	417
phiST2_0089	ALP47663.1	hypothetical protein	hypothetical protein	[40791:41016](+)	74	KT919973.1	Vibrio phage phi-ST2, complete genome	417	417
VPFG_00272	YP_008125420.1	hypothetical protein	hypothetical protein	[36216:36438](+)	73	NC_021529.2	Vibrio phage nt-1, complete genome	417	417
CF80_gp101	YP_009006175.1	hypothetical protein	hypothetical protein	[50348:50639](+)	96	NC_023568.1	Vibrio phage VH7D, complete genome	447	447
AVU32_gp043	YP_009201146.1	hypothetical protein	hypothetical protein	[16332:16623](-)	96	NC_028829.1	Vibrio phage ValKK3, complete genome	447	447
phiST2_0081	ALP47607.1	hypothetical protein	hypothetical protein	[37846:38137](+)	96	KT919973.1	Vibrio phage phi-ST2, complete genome	447	447
KVP40.0201	NP_899447.1	hypothetical protein	hypothetical protein	[110217:110508](+)	96	NC_005083.2	Vibrio phage KVP40, complete genome	447	447
VPFG_00262	YP_008125410.1	hypothetical protein	hypothetical protein	[32954:33245](+)	96	NC_021529.2	Vibrio phage nt-1, complete genome	447	447
pp2_198	AFN37431.1	hypothetical protein	hypothetical protein	[110443:110734](+)	96	JN849462.1	Vibriophage phi-pp2, complete genome	447	447
TUST1-17_00725	ADX88871.1	putative helicase	DNA helicase	[81215:82631](-)	471	HQ641351.1	Vibrio phage ICP1_2006_A, complete genome	39	39
VPHG_00171	YP_007673653.1	AAA ATPase	DNA helicase	[111687:113097](-)	469	NC_020843.1	Vibrio phage 11895-B1 genomic sequence	39	39
KVP40.0156	NP_899402.1	Dda	DNA helicase	[90729:91965](+)	411	NC_005083.2	Vibrio phage KVP40, complete genome	39	39
ViPhICP1_gp148	YP_004251089.1	putative helicase	DNA helicase	[82987:84403](-)	471	NC_015157.1	Vibrio phage ICP1, complete genome	39	39
pp2_151	AFN37384.1	DNA helicase	DNA helicase	[90945:92211](+)	421	JN849462.1	Vibriophage phi-pp2, complete genome	39	39
TUST1-10_00735	ADX89559.1	putative helicase	DNA helicase	[87227:88643](-)	471	HQ641354.1	Vibrio phage ICP1_2004_A, complete genome	39	39
VPFG_00061	YP_008125213.1	hypothetical protein	DNA helicase	[174287:174536](+)	82	NC_021529.2	Vibrio phage nt-1, complete genome	39	39
CF80_gp043	YP_009006117.1	ATP-dependent DNA helicase	DNA helicase	[25180:26446](+)	421	NC_023568.1	Vibrio phage VH7D, complete genome	39	39
VPFG_00203	YP_008125352.1	Dda DNA helicase	DNA helicase	[8722:9988](+)	421	NC_021529.2	Vibrio phage nt-1, complete genome	39	39
KVP40.0292	NP_899539.1	PhoH domain protein	DNA helicase	[157782:158490](+)	235	NC_005083.2	Vibrio phage KVP40, complete genome	39	<5fil
VPFG_00341	YP_008125487.1	PhoH phosphate starvation-inducible protein	DNA helicase	[74280:74988](+)	235	NC_021529.2	Vibrio phage nt-1, complete genome	39	<5fil
APD17840.1	APD17840.1	hypothetical protein	hypothetical protein	[35951:37373](+)	473	KY065147.1	Vibrio phage JSF4, complete genome	27	27
ViPhICP1_gp072	YP_004251013.1	hypothetical protein	hypothetical protein	[33560:34346](-)	261	NC_015157.1	Vibrio phage ICP1, complete genome	27	27
VPHG_00095	YP_007673581.1	hypothetical protein	hypothetical protein	[58661:59510](-)	282	NC_020843.1	Vibrio phage 11895-B1 genomic sequence	27	27
TUST1-182_00345	ADX88342.1	hypothetical protein	hypothetical protein	[32825:33677](-)	283	HQ641349.1	Vibrio phage ICP1_2006_C, complete genome	27	27
APD17841.1	APD17841.1	hypothetical protein	hypothetical protein	[37369:38221](+)	283	KY065147.1	Vibrio phage JSF4, complete genome	27	27
VPHG_00166	YP_007673648.1	hypothetical protein	hypothetical protein	[109677:109899](-)	73	NC_020843.1	Vibrio phage 11895-B1 genomic sequence	27	27
VPHG_00096	YP_007673582.1	hypothetical protein	hypothetical protein	[59521:60955](-)	477	NC_020843.1	Vibrio phage 11895-B1 genomic sequence	27	<5fil
ViPhICP1_gp073	YP_004251014.1	putative baseplate component	hypothetical protein	[34408:35830](-)	473	NC_015157.1	Vibrio phage ICP1, complete genome	27	<5fil
AVU32_gp234	YP_009201337.1	homing endonuclease	SegD homing endonuclease	[116393:117044](+)	216	NC_028829.1	Vibrio phage ValKK3, complete genome	263	263
pp2_079	AFN37312.1	homing endonuclease	SegD homing endonuclease	[48855:49482](-)	208	JN849462.1	Vibriophage phi-pp2, complete genome	263	263
phiGrn1_0098	ALP47050.1	seg-like homing endonuclease	SegD homing endonuclease	[90428:91145](+)	238	KT919972.1	Vibrio phage phi-Grn1, complete genome	263	263
VPFG_00129	YP_008125280.1	SegD homing endonuclease	SegD homing endonuclease	[214433:214937](-)	167	NC_021529.2	Vibrio phage nt-1, complete genome	263	263
phiGrn1_0065	ALP47152.1	hypothetical protein	SegD homing endonuclease	[53253:53646](-)	130	KT919972.1	Vibrio phage phi-Grn1, complete genome	263	263
KVP40.0146	NP_899393.1	SegD	SegD homing endonuclease	[85072:85768](-)	231	NC_005083.2	Vibrio phage KVP40, complete genome	263	263
phiST2_0012	ALP47432.1	SegD homing endonuclease	SegD homing endonuclease	[6476:7172](-)	231	KT919973.1	Vibrio phage phi-ST2, complete genome	263	263
phiST2_0326	ALP47453.1	Seg-like homing endonuclease	SegD homing endonuclease	[216142:216727](-)	194	KT919973.1	Vibrio phage phi-ST2, complete genome	263	263
ViPhICP1_gp184	YP_004251125.1	hypothetical protein	SegD homing endonuclease	[99951:100143](+)	63	NC_015157.1	Vibrio phage ICP1, complete genome	263	<5fil
CF80_gp076	YP_009006150.1	hypothetical protein	hypothetical protein	[40154:40589](+)	144	NC_023568.1	Vibrio phage VH7D, complete genome	314	314
phiST2_0059	ALP47523.1	hypothetical protein	hypothetical protein	[28099:28534](+)	144	KT919973.1	Vibrio phage phi-ST2, complete genome	314	314
VPFG_00246	YP_008125394.1	hypothetical protein	hypothetical protein	[26329:26764](+)	144	NC_021529.2	Vibrio phage nt-1, complete genome	314	314
KVP40.0185	NP_899431.1	hypothetical protein	hypothetical protein	[103570:104005](+)	144	NC_005083.2	Vibrio phage KVP40, complete genome	314	314
phiGrn1_0303	ALP47137.1	hypothetical protein	hypothetical protein	[215712:216147](+)	144	KT919972.1	Vibrio phage phi-Grn1, complete genome	314	314
AVU32_gp067	YP_009201170.1	hypothetical protein	hypothetical protein	[25948:26383](-)	144	NC_028829.1	Vibrio phage ValKK3, complete genome	314	314
KVP40.0160	NP_899406.1	hypothetical protein	hypothetical protein	[93441:93909](+)	155	NC_005083.2	Vibrio phage KVP40, complete genome	345	345
phiST2_0030	ALP47510.1	hypothetical protein	hypothetical protein	[16140:16602](+)	153	KT919973.1	Vibrio phage phi-ST2, complete genome	345	345
VPFG_00207	YP_008125356.1	hypothetical protein	hypothetical protein	[11422:11893](+)	156	NC_021529.2	Vibrio phage nt-1, complete genome	345	345
pp2_155	AFN37388.1	hypothetical protein	hypothetical protein	[93687:94155](+)	155	JN849462.1	Vibriophage phi-pp2, complete genome	345	345
phiGrn1_0271	ALP47125.1	hypothetical protein	hypothetical protein	[202153:202615](+)	153	KT919972.1	Vibrio phage phi-Grn1, complete genome	345	345
CF80_gp072	YP_009006146.1	hypothetical protein	hypothetical protein	[39001:39256](+)	84	NC_023568.1	Vibrio phage VH7D, complete genome	627	627
phiGrn1_0299	ALP47263.1	hypothetical protein	hypothetical protein	[214447:214690](+)	80	KT919972.1	Vibrio phage phi-Grn1, complete genome	627	627
KVP40.0181	NP_899427.1	hypothetical protein	hypothetical protein	[102493:102742](+)	82	NC_005083.2	Vibrio phage KVP40, complete genome	627	627
phiST2_0055	ALP47646.1	hypothetical protein	hypothetical protein	[26827:27070](+)	80	KT919973.1	Vibrio phage phi-ST2, complete genome	627	627
AVU32_gp073	YP_009201176.1	hypothetical protein	hypothetical protein	[27588:27831](-)	80	NC_028829.1	Vibrio phage ValKK3, complete genome	627	627
pp2_178	AFN37411.1	hypothetical protein	hypothetical protein	[102979:103228](+)	82	JN849462.1	Vibriophage phi-pp2, complete genome	627	627
VPFG_00240	YP_008125388.1	hypothetical protein	hypothetical protein	[24918:25155](+)	78	NC_021529.2	Vibrio phage nt-1, complete genome	627	627
AVU32_gp074	YP_009201177.1	hypothetical protein	hypothetical protein	[27827:28064](-)	78	NC_028829.1	Vibrio phage ValKK3, complete genome	627	627
KVP40.0225	NP_899471.1	hypothetical protein	hypothetical protein	[118914:119181](+)	88	NC_005083.2	Vibrio phage KVP40, complete genome	535	535
AVU32_gp019	YP_009201122.1	hypothetical protein	hypothetical protein	[7393:7672](-)	92	NC_028829.1	Vibrio phage ValKK3, complete genome	535	535
VPFG_00287	YP_008125435.1	hypothetical protein	hypothetical protein	[42164:42431](+)	88	NC_021529.2	Vibrio phage nt-1, complete genome	535	535
phiGrn1_0349	ALP47329.1	hypothetical protein	hypothetical protein	[234519:234657](+)	45	KT919972.1	Vibrio phage phi-Grn1, complete genome	535	535
CF80_gp125	YP_009006199.1	hypothetical protein	hypothetical protein	[59550:59829](+)	92	NC_023568.1	Vibrio phage VH7D, complete genome	535	535
VPFG_00248	YP_008125396.1	hypothetical protein	hypothetical protein	[26915:27239](+)	107	NC_021529.2	Vibrio phage nt-1, complete genome	325	325
phiST2_0062	ALP47584.1	hypothetical protein	hypothetical protein	[29337:29649](+)	103	KT919973.1	Vibrio phage phi-ST2, complete genome	325	325
AVU32_gp064	YP_009201167.1	hypothetical protein	hypothetical protein	[25297:25618](-)	106	NC_028829.1	Vibrio phage ValKK3, complete genome	325	325
phiGrn1_0305	ALP47190.1	hypothetical protein	hypothetical protein	[216477:216798](+)	106	KT919972.1	Vibrio phage phi-Grn1, complete genome	325	325
KVP40.0188	NP_899434.1	hypothetical protein	hypothetical protein	[104799:105126](+)	108	NC_005083.2	Vibrio phage KVP40, complete genome	325	325
KVP40.0092	NP_899340.1	hypothetical protein	hypothetical protein	[56671:57184](+)	170	NC_005083.2	Vibrio phage KVP40, complete genome	352	352
pp2_090	AFN37323.1	hypothetical protein	hypothetical protein	[57305:57818](+)	170	JN849462.1	Vibriophage phi-pp2, complete genome	352	352
VPFG_00140	YP_008125291.2	Tk.4	hypothetical protein	[222175:222691](+)	171	NC_021529.2	Vibrio phage nt-1, complete genome	352	352
phiST2_0340	ALP47479.1	hypothetical protein	hypothetical protein	[225390:225903](+)	170	KT919973.1	Vibrio phage phi-ST2, complete genome	352	352
CF80_gp313	YP_009006387.1	putative 17.5 kDa protein	hypothetical protein	[237283:237796](+)	170	NC_023568.1	Vibrio phage VH7D, complete genome	352	352
KVP40.0018	NP_899266.1	hypothetical protein	hypothetical protein	[12423:13248](+)	274	NC_005083.2	Vibrio phage KVP40, complete genome	459	459
pp2_018	AFN37252.1	hypothetical protein	hypothetical protein	[12419:13244](+)	274	JN849462.1	Vibriophage phi-pp2, complete genome	459	459
VPFG_00067	YP_009046852.1	hypothetical protein	hypothetical protein	[177176:178001](+)	274	NC_021529.2	Vibrio phage nt-1, complete genome	459	459
phiGrn1_0133	ALP47037.1	DNA helicase	hypothetical protein	[120404:121229](+)	274	KT919972.1	Vibrio phage phi-Grn1, complete genome	459	459
CF80_gp238	YP_009006312.1	hypothetical protein	hypothetical protein	[191733:192558](+)	274	NC_023568.1	Vibrio phage VH7D, complete genome	459	459
AVU32_gp041	YP_009201144.1	hypothetical protein	hypothetical protein	[15783:16053](-)	89	NC_028829.1	Vibrio phage ValKK3, complete genome	293-351-414	293-351-414
AVU32_gp038	YP_009201141.1	hypothetical protein	hypothetical protein	[14570:14924](-)	117	NC_028829.1	Vibrio phage ValKK3, complete genome	293-351-414	293-351-414
phiGrn1_0328	ALP47238.1	hypothetical protein	hypothetical protein	[226139:226409](+)	89	KT919972.1	Vibrio phage phi-Grn1, complete genome	293-351-414	293-351-414
KVP40.0204	NP_899450.1	hypothetical protein	hypothetical protein	[110900:111170](+)	89	NC_005083.2	Vibrio phage KVP40, complete genome	293-351-414	293-351-414
CF80_gp106	YP_009006180.1	hypothetical protein	hypothetical protein	[52134:52404](+)	89	NC_023568.1	Vibrio phage VH7D, complete genome	293-351-414	293-351-414
VPHG_00164	YP_007673646.1	hypothetical protein	hypothetical protein	[109297:109462](-)	54	NC_020843.1	Vibrio phage 11895-B1 genomic sequence	293-351-414	293-351-414
phiST2_0083	ALP47624.1	hypothetical protein	hypothetical protein	[38416:38686](+)	89	KT919973.1	Vibrio phage phi-ST2, complete genome	293-351-414	293-351-414
KVP40.0207	NP_899453.1	hypothetical protein	hypothetical protein	[112021:112375](+)	117	NC_005083.2	Vibrio phage KVP40, complete genome	293-351-414	293-351-414
phiST2_0086	ALP47614.1	hypothetical protein	hypothetical protein	[39617:39899](+)	93	KT919973.1	Vibrio phage phi-ST2, complete genome	293-351-414	293-351-414
phiST2_0085	ALP47521.1	hypothetical protein	hypothetical protein	[39111:39549](+)	145	KT919973.1	Vibrio phage phi-ST2, complete genome	293-351-414	293-351-414
VPFG_00266	YP_008125414.1	hypothetical protein	hypothetical protein	[34345:34795](+)	149	NC_021529.2	Vibrio phage nt-1, complete genome	293-351-414	293-351-414
AVU32_gp039	YP_009201142.1	hypothetical protein	hypothetical protein	[14920:15358](-)	145	NC_028829.1	Vibrio phage ValKK3, complete genome	293-351-414	293-351-414
pp2_202	AFN37435.1	hypothetical protein	hypothetical protein	[111721:112153](+)	143	JN849462.1	Vibriophage phi-pp2, complete genome	293-351-414	293-351-414
CF80_gp103	YP_009006177.1	hypothetical protein	hypothetical protein	[50918:51188](+)	89	NC_023568.1	Vibrio phage VH7D, complete genome	293-351-414	293-351-414
VPFG_00267	YP_008125415.2	hypothetical protein	hypothetical protein	[34791:35157](+)	121	NC_021529.2	Vibrio phage nt-1, complete genome	293-351-414	293-351-414
pp2_200	AFN37433.1	hypothetical protein	hypothetical protein	[111013:111298](+)	94	JN849462.1	Vibriophage phi-pp2, complete genome	293-351-414	293-351-414
VPFG_00264	YP_008125412.1	hypothetical protein	hypothetical protein	[33639:33924](+)	94	NC_021529.2	Vibrio phage nt-1, complete genome	293-351-414	293-351-414
KVP40.0206	NP_899452.1	hypothetical protein	hypothetical protein	[111593:112025](+)	143	NC_005083.2	Vibrio phage KVP40, complete genome	293-351-414	293-351-414
CF80_gp105	YP_009006179.1	hypothetical protein	hypothetical protein	[51613:52051](+)	145	NC_023568.1	Vibrio phage VH7D, complete genome	293-351-414	293-351-414
VPFG_00276	YP_008125424.1	hypothetical protein	hypothetical protein	[38108:38453](+)	114	NC_021529.2	Vibrio phage nt-1, complete genome	569	569
VPFG_00275	YP_008125423.1	hypothetical protein	hypothetical protein	[37767:38112](+)	114	NC_021529.2	Vibrio phage nt-1, complete genome	569	569
AVU32_gp031	YP_009201134.1	hypothetical protein	hypothetical protein	[11492:11837](-)	114	NC_028829.1	Vibrio phage ValKK3, complete genome	569	569
AVU32_gp032	YP_009201135.1	hypothetical protein	hypothetical protein	[11830:12166](-)	111	NC_028829.1	Vibrio phage ValKK3, complete genome	569	569
KVP40.0213	NP_899459.1	hypothetical protein	hypothetical protein	[114916:115261](+)	114	NC_005083.2	Vibrio phage KVP40, complete genome	569	569
pp2_210	AFN37443.1	hypothetical protein	hypothetical protein	[114859:115204](+)	114	JN849462.1	Vibriophage phi-pp2, complete genome	569	569
VPFG_00274	YP_008125422.1	hypothetical protein	hypothetical protein	[37418:37778](+)	119	NC_021529.2	Vibrio phage nt-1, complete genome	569	569
CF80_gp112	YP_009006186.1	hypothetical protein	hypothetical protein	[54856:55192](+)	111	NC_023568.1	Vibrio phage VH7D, complete genome	569	569
CF80_gp113	YP_009006187.1	hypothetical protein	hypothetical protein	[55260:55530](+)	89	NC_023568.1	Vibrio phage VH7D, complete genome	569	569
KVP40.0212	NP_899458.1	hypothetical protein	hypothetical protein	[114584:114923](+)	112	NC_005083.2	Vibrio phage KVP40, complete genome	569	569
AKU42586.1	AKU42586.1	hypothetical protein	hypothetical protein	[2461:3112](-)	216	KT160311.1	Vibrio phage H188, complete genome	26	26
F397_gp26	YP_007006415.1	hypothetical protein	hypothetical protein	[20754:21174](-)	139	NC_019518.1	Vibrio phage vB_VchM-138, complete genome	26	26
TUST1-10_01105	ADX89633.1	hypothetical protein	hypothetical protein	[125465:126224](+)	252	HQ641354.1	Vibrio phage ICP1_2004_A, complete genome	26	26
TUST1-15_01120	ADX89176.1	hypothetical protein	hypothetical protein	[125411:126170](+)	252	HQ641352.1	Vibrio phage ICP1_2005_A, complete genome	26	26
ViPhICP1_gp226	YP_004251167.1	hypothetical protein	hypothetical protein	[121994:122753](+)	252	NC_015157.1	Vibrio phage ICP1, complete genome	26	26
APD17917.1	APD17917.1	hypothetical protein	hypothetical protein	[74463:75222](-)	252	KY065147.1	Vibrio phage JSF4, complete genome	26	26
AKU42589.1	AKU42589.1	hypothetical protein	hypothetical protein	[5127:5559](-)	143	KT160311.1	Vibrio phage H188, complete genome	26	26
pp2_085	AFN37318.1	hypothetical protein	hypothetical protein	[54501:54885](+)	127	JN849462.1	Vibriophage phi-pp2, complete genome	288	288
CF80_gp307	YP_009006381.1	hypothetical protein	hypothetical protein	[234503:234857](+)	117	NC_023568.1	Vibrio phage VH7D, complete genome	288	288
VPFG_00134	YP_008125285.1	PseT.3	hypothetical protein	[219311:219695](+)	127	NC_021529.2	Vibrio phage nt-1, complete genome	288	288
KVP40.0086	NP_899334.1	hypothetical protein	hypothetical protein	[53872:54256](+)	127	NC_005083.2	Vibrio phage KVP40, complete genome	288	288
AKU42612.1	AKU42612.1	hypothetical protein	hypothetical protein	[20474:20732](-)	85	KT160311.1	Vibrio phage H188, complete genome	288	288
CF80_gp318	YP_009006392.1	hypothetical protein	hypothetical protein	[240370:240643](+)	90	NC_023568.1	Vibrio phage VH7D, complete genome	364	364
KVP40.0098	NP_899346.1	hypothetical protein	hypothetical protein	[59686:60019](+)	110	NC_005083.2	Vibrio phage KVP40, complete genome	364	364
phiGrn1_0212	ALP47232.1	hypothetical protein	hypothetical protein	[167334:167607](+)	90	KT919972.1	Vibrio phage phi-Grn1, complete genome	364	364
phiST2_0345	ALP47617.1	hypothetical protein	hypothetical protein	[228477:228750](+)	90	KT919973.1	Vibrio phage phi-ST2, complete genome	364	364
AVU32_gp162	YP_009201265.1	hypothetical protein	hypothetical protein	[73728:74001](-)	90	NC_028829.1	Vibrio phage ValKK3, complete genome	364	364
VPFG_00146	YP_008125297.1	hypothetical protein	hypothetical protein	[225325:225589](+)	87	NC_021529.2	Vibrio phage nt-1, complete genome	364	364
VPHG_00033	YP_007673519.1	hypothetical protein	hypothetical protein	[22423:22990](+)	188	NC_020843.1	Vibrio phage 11895-B1 genomic sequence	17	17
VPFG_00169	YP_008125320.1	hypothetical protein	hypothetical protein	[236414:237095](+)	226	NC_021529.2	Vibrio phage nt-1, complete genome	17	17
ViPhICP1_gp079	YP_004251020.1	hypothetical protein	hypothetical protein	[39190:40168](-)	325	NC_015157.1	Vibrio phage ICP1, complete genome	17	17
TUST1-17_00380	ADX88802.1	hypothetical protein	hypothetical protein	[38615:39572](-)	318	HQ641351.1	Vibrio phage ICP1_2006_A, complete genome	17	17
SBVcX29_0063	YP_009043934.1	hypothetical protein	hypothetical protein	[4171:4396](+)	74	NC_024369.2	Vibrio phage X29, complete genome	17	17
VPHG_00102	YP_007673588.1	hypothetical protein	hypothetical protein	[64251:65199](-)	315	NC_020843.1	Vibrio phage 11895-B1 genomic sequence	17	17
TUST1-191_00620	ADX88170.1	hypothetical protein	hypothetical protein	[67905:68967](-)	353	HQ641348.1	Vibrio phage ICP1_2006_D, complete genome	53	53
VPHG_00136	YP_007673621.1	hypothetical protein	hypothetical protein	[89449:90472](-)	340	NC_020843.1	Vibrio phage 11895-B1 genomic sequence	53	53
ASR73853.1	ASR73853.1	hypothetical protein	hypothetical protein	[25125:25311](+)	61	MF431726.1	Vibrio phage vB_ValP_IME271, complete genome	53	53
APD17788.1	APD17788.1	hypothetical protein	hypothetical protein	[3241:4303](+)	353	KY065147.1	Vibrio phage JSF4, complete genome	53	53
ViPhICP1_gp125	YP_004251066.1	hypothetical protein	hypothetical protein	[68637:69699](-)	353	NC_015157.1	Vibrio phage ICP1, complete genome	53	53
KVP40.0041	NP_899289.1	hypothetical protein	hypothetical protein	[22653:22926](+)	90	NC_005083.2	Vibrio phage KVP40, complete genome	260	260
CF80_gp261	YP_009006335.1	hypothetical protein	hypothetical protein	[202087:202330](+)	80	NC_023568.1	Vibrio phage VH7D, complete genome	260	260
VPFG_00088	YP_008125239.1	hypothetical protein	hypothetical protein	[187163:187418](+)	84	NC_021529.2	Vibrio phage nt-1, complete genome	260	260
VPFG_00089	YP_008125240.2	hypothetical protein	hypothetical protein	[187437:187680](+)	80	NC_021529.2	Vibrio phage nt-1, complete genome	260	260
AVU32_gp221	YP_009201324.1	hypothetical protein	hypothetical protein	[111368:111629](-)	86	NC_028829.1	Vibrio phage ValKK3, complete genome	260	260
phiGrn1_0155	ALP47248.1	hypothetical protein	hypothetical protein	[130019:130280](+)	86	KT919972.1	Vibrio phage phi-Grn1, complete genome	260	260
APL38_gp41	YP_009167748.1	gp41 protein	protein rIIB	[29949:30309](+)	119	NC_027981.1	Vibrio phage VP58.5, complete genome	251	251
pp2_142	AFN37375.1	putative rIIB protector from prophage-induced early lysis	protein rIIB	[85255:86293](+)	345	JN849462.1	Vibriophage phi-pp2, complete genome	251	251
phiST2_0010	ALP47392.1	rIIB lysis inhibitor	protein rIIB	[5290:6277](+)	328	KT919973.1	Vibrio phage phi-ST2, complete genome	251	251
VHMLp02	NP_758895.1	ORF2	protein rIIB	[2421:2790](+)	122	NC_004456.1	Vibrio phage VHML, complete genome	251	251
KVP40.0144	NP_899391.1	rIIB Protector from prophage-induced early lysis	protein rIIB	[83888:84926](+)	345	NC_005083.2	Vibrio phage KVP40, complete genome	251	251
CF80_gp032	YP_009006106.1	protein rIIB	protein rIIB	[18515:19556](+)	346	NC_023568.1	Vibrio phage VH7D, complete genome	251	251
AVU32_gp117	YP_009201220.1	protein rIIB	protein rIIB	[47324:48356](-)	343	NC_028829.1	Vibrio phage ValKK3, complete genome	251	251
VPHG_00030	YP_007673516.1	rIIB membrane-associated protein	protein rIIB	[19830:20703](+)	290	NC_020843.1	Vibrio phage 11895-B1 genomic sequence	251	251
phiGrn1_0255	ALP47006.1	rIIB lysis inhibitor	protein rIIB	[192762:193803](+)	346	KT919972.1	Vibrio phage phi-Grn1, complete genome	251	251
VPFG_00191	YP_008125340.1	RIIB protector from prophage-induced early lysis	protein rIIB	[2077:3109](+)	343	NC_021529.2	Vibrio phage nt-1, complete genome	251	251
SBVcX29_0025	YP_009043896.1	helix-turn-helix domain protein	protein rIIB	[28004:28217](+)	70	NC_024369.2	Vibrio phage X29, complete genome	251	<5fil
AVU32_gp248	YP_009201351.1	hypothetical protein	hypothetical protein	[123861:124464](-)	200	NC_028829.1	Vibrio phage ValKK3, complete genome	409	409
KVP40.0014	NP_899262.1	hypothetical protein	hypothetical protein	[9959:10529](+)	189	NC_005083.2	Vibrio phage KVP40, complete genome	409	409
pp2_014	AFN37248.1	hypothetical protein	hypothetical protein	[9955:10525](+)	189	JN849462.1	Vibriophage phi-pp2, complete genome	409	409
VPFG_00062	YP_008125214.2	hypothetical protein	hypothetical protein	[174537:175077](+)	179	NC_021529.2	Vibrio phage nt-1, complete genome	409	409
CF80_gp234	YP_009006308.1	hypothetical protein	hypothetical protein	[189233:189839](+)	201	NC_023568.1	Vibrio phage VH7D, complete genome	409	409
phiGrn1_0129	ALP47141.1	hypothetical protein	hypothetical protein	[118090:118510](+)	139	KT919972.1	Vibrio phage phi-Grn1, complete genome	409	409
VPHG_00062	YP_007673548.1	hypothetical protein	hypothetical protein	[38652:38868](-)	71	NC_020843.1	Vibrio phage 11895-B1 genomic sequence	225	225
CF80_gp071	YP_009006145.1	hypothetical protein	hypothetical protein	[38666:39017](+)	116	NC_023568.1	Vibrio phage VH7D, complete genome	225	225
phiST2_0054	ALP47558.1	hypothetical protein	hypothetical protein	[26480:26831](+)	116	KT919973.1	Vibrio phage phi-ST2, complete genome	225	225
F397_gp43	YP_007006432.1	hypothetical protein	hypothetical protein	[29683:30022](-)	112	NC_019518.1	Vibrio phage vB_VchM-138, complete genome	225	225
phiGrn1_0298	ALP47170.1	hypothetical protein	hypothetical protein	[214100:214451](+)	116	KT919972.1	Vibrio phage phi-Grn1, complete genome	225	225
KVP40.0180	NP_899426.1	hypothetical protein	hypothetical protein	[102146:102497](+)	116	NC_005083.2	Vibrio phage KVP40, complete genome	225	225
VPFG_00239	YP_008125387.1	hypothetical protein	hypothetical protein	[24571:24922](+)	116	NC_021529.2	Vibrio phage nt-1, complete genome	225	225
AVU32_gp075	YP_009201178.1	hypothetical protein	hypothetical protein	[28045:28399](-)	117	NC_028829.1	Vibrio phage ValKK3, complete genome	225	225
ASR73874.1	ASR73874.1	terminase large subunit	hypothetical protein	[45820:47251](-)	476	MF431726.1	Vibrio phage vB_ValP_IME271, complete genome	278	278
pp2_139	AFN37372.1	hypothetical protein	hypothetical protein	[82690:82993](+)	100	JN849462.1	Vibriophage phi-pp2, complete genome	278	278
phiGrn1_0252	ALP47212.1	hypothetical protein	hypothetical protein	[190202:190499](+)	98	KT919972.1	Vibrio phage phi-Grn1, complete genome	278	278
AVU32_gp120	YP_009201223.1	hypothetical protein	hypothetical protein	[50618:50915](-)	98	NC_028829.1	Vibrio phage ValKK3, complete genome	278	278
KVP40.0141	NP_899388.1	hypothetical protein	hypothetical protein	[81311:81626](+)	104	NC_005083.2	Vibrio phage KVP40, complete genome	278	278
phiST2_0007	ALP47602.1	hypothetical protein	hypothetical protein	[2730:3027](+)	98	KT919973.1	Vibrio phage phi-ST2, complete genome	278	278
VPFG_00189	YP_008125338.1	hypothetical protein	hypothetical protein	[247021:247315](+)	97	NC_021529.2	Vibrio phage nt-1, complete genome	278	278
CF80_gp029	YP_009006103.1	hypothetical protein	hypothetical protein	[15942:16239](+)	98	NC_023568.1	Vibrio phage VH7D, complete genome	278	278
VPFG_00032	YP_008125186.1	hypothetical protein	hypothetical protein	[149475:149964](+)	162	NC_021529.2	Vibrio phage nt-1, complete genome	340	340
pp2_367	AFN37599.1	Inh	hypothetical protein	[230823:231315](+)	163	JN849462.1	Vibriophage phi-pp2, complete genome	340	340
AVU32_gp279	YP_009201382.1	prohead protease inhibitor	hypothetical protein	[149489:149987](-)	165	NC_028829.1	Vibrio phage ValKK3, complete genome	340	340
KVP40.0367	NP_899612.1	Inh	hypothetical protein	[229117:229609](+)	163	NC_005083.2	Vibrio phage KVP40, complete genome	340	340
VPFG_00039	YP_008125193.1	hypothetical protein	hypothetical protein	[154056:154533](-)	158	NC_021529.2	Vibrio phage nt-1, complete genome	340	340
phiST2_0239	ALP47480.1	hypothetical protein	hypothetical protein	[156684:157197](-)	170	KT919973.1	Vibrio phage phi-ST2, complete genome	340	340
KVP40.0376	NP_899621.1	hypothetical protein	hypothetical protein	[234522:235071](-)	182	NC_005083.2	Vibrio phage KVP40, complete genome	340	340
CF80_gp218	YP_009006292.1	hypothetical protein	hypothetical protein	[163679:164177](+)	165	NC_023568.1	Vibrio phage VH7D, complete genome	340	340
pp2_375	AFN37607.1	hypothetical protein	hypothetical protein	[236122:236629](-)	168	JN849462.1	Vibriophage phi-pp2, complete genome	340	340
phiST2_0231	ALP47488.1	inhibitor of prohead protease	hypothetical protein	[151376:151874](+)	165	KT919973.1	Vibrio phage phi-ST2, complete genome	340	340
phiST2_0014	ALP47562.1	hypothetical protein	hypothetical protein	[7597:7942](+)	114	KT919973.1	Vibrio phage phi-ST2, complete genome	239	239
pp2_143	AFN37376.1	hypothetical protein	hypothetical protein	[86373:86688](+)	104	JN849462.1	Vibriophage phi-pp2, complete genome	239	239
VPFG_00192	YP_008125341.1	hypothetical protein	hypothetical protein	[3189:3540](+)	116	NC_021529.2	Vibrio phage nt-1, complete genome	239	239
CF80_gp034	YP_009006108.1	hypothetical protein	hypothetical protein	[19904:20249](+)	114	NC_023568.1	Vibrio phage VH7D, complete genome	239	239
KVP40.0147	NP_899394.1	hypothetical protein	hypothetical protein	[85925:86240](+)	104	NC_005083.2	Vibrio phage KVP40, complete genome	239	239
phiGrn1_0257	ALP47176.1	hypothetical protein	hypothetical protein	[194152:194497](+)	114	KT919972.1	Vibrio phage phi-Grn1, complete genome	239	239
AVU32_gp269	YP_009201372.1	ATP-dependent DNA helicase	ATP-dependent DNA helicase	[142340:143873](-)	510	NC_028829.1	Vibrio phage ValKK3, complete genome	422	422
CF80_gp220	YP_009006294.1	ATP-dependent DNA helicase	ATP-dependent DNA helicase	[169797:171330](+)	510	NC_023568.1	Vibrio phage VH7D, complete genome	422	422
VPFG_00041	YP_008125195.1	UvsW RNA-DNA and DNA-DNA helicase ATPase	ATP-dependent DNA helicase	[154811:156335](+)	507	NC_021529.2	Vibrio phage nt-1, complete genome	422	422
pp2_377	AFN37609.1	DNA helicase	ATP-dependent DNA helicase	[236907:238431](+)	507	JN849462.1	Vibriophage phi-pp2, complete genome	422	422
KVP40.0378	NP_899623.1	UvsW helicase	ATP-dependent DNA helicase	[235319:236843](+)	507	NC_005083.2	Vibrio phage KVP40, complete genome	422	422
phiST2_0241	ALP47362.1	DNA helicase	ATP-dependent DNA helicase	[158007:159537](+)	509	KT919973.1	Vibrio phage phi-ST2, complete genome	422	422
phiGrn1_0110	ALP46979.1	DNA helicase	ATP-dependent DNA helicase	[98500:100033](+)	510	KT919972.1	Vibrio phage phi-Grn1, complete genome	422	422
AVU32_gp347	YP_009201450.1	minor structural protein	hypothetical protein	[213327:216786](+)	1152	NC_028829.1	Vibrio phage ValKK3, complete genome	583	583
phiGrn1_0034	ALP46960.1	hypothetical protein	hypothetical protein	[24847:28306](-)	1152	KT919972.1	Vibrio phage phi-Grn1, complete genome	583	583
SBVcX29_0060	YP_009043931.1	hypothetical protein	hypothetical protein	[7079:7454](+)	124	NC_024369.2	Vibrio phage X29, complete genome	583	583
phiST2_0166	ALP47340.1	hypothetical protein	hypothetical protein	[85644:89103](-)	1152	KT919973.1	Vibrio phage phi-ST2, complete genome	583	583
VPFG_00214	YP_008125363.2	hypothetical protein	hypothetical protein	[15541:15766](+)	74	NC_021529.2	Vibrio phage nt-1, complete genome	583	583
KVP40.0268	NP_899514.1	hypothetical protein	hypothetical protein	[140670:141939](+)	422	NC_005083.2	Vibrio phage KVP40, complete genome	336	336
VPFG_00314	YP_008125461.1	hypothetical protein	hypothetical protein	[56257:57532](+)	424	NC_021529.2	Vibrio phage nt-1, complete genome	336	336
CF80_gp156	YP_009006230.1	hypothetical protein	hypothetical protein	[74111:75341](+)	409	NC_023568.1	Vibrio phage VH7D, complete genome	336	336
pp2_264	AFN37497.1	hypothetical protein	hypothetical protein	[141145:142414](+)	422	JN849462.1	Vibriophage phi-pp2, complete genome	336	336
phiST2_0134	ALP47374.1	hypothetical protein	hypothetical protein	[61414:62644](+)	409	KT919973.1	Vibrio phage phi-ST2, complete genome	336	336
phiGrn1_0002	ALP46993.1	hypothetical protein	hypothetical protein	[435:1665](+)	409	KT919972.1	Vibrio phage phi-Grn1, complete genome	336	336
AVU32_gp379	YP_009201482.1	hypothetical protein	hypothetical protein	[239971:241201](-)	409	NC_028829.1	Vibrio phage ValKK3, complete genome	336	336
pp2_380	AFN37612.1	hypothetical protein	transamidase GatB domain protein	[238928:239342](-)	137	JN849462.1	Vibriophage phi-pp2, complete genome	570	570
AVU32_gp265	YP_009201368.1	hypothetical protein	transamidase GatB domain protein	[141440:141854](+)	137	NC_028829.1	Vibrio phage ValKK3, complete genome	570	570
KVP40.0381	NP_899626.1	hypothetical protein	transamidase GatB domain protein	[237340:237754](-)	137	NC_005083.2	Vibrio phage KVP40, complete genome	570	570
phiGrn1_0112	ALP47143.1	putative transamidase	transamidase GatB domain protein	[100519:100933](-)	137	KT919972.1	Vibrio phage phi-Grn1, complete genome	570	570
VPFG_00044	YP_008125198.1	GatB/YqeY domain protein	transamidase GatB domain protein	[156811:157225](-)	137	NC_021529.2	Vibrio phage nt-1, complete genome	570	570
phiST2_0243	ALP47530.1	transamidase GatB domain protein	transamidase GatB domain protein	[160022:160436](-)	137	KT919973.1	Vibrio phage phi-ST2, complete genome	570	570
TUST1-182_01005	ADX88474.1	ribonucleoside triphosphate reductase, beta chain	ribonucleoside-diphosphate reductase subunit beta	[111030:112383](+)	450	HQ641349.1	Vibrio phage ICP1_2006_C, complete genome	4	4
KVP40.0278	NP_899524.1	aerobic ribonucleoside diphosphate reductase small subunit	ribonucleoside-diphosphate reductase subunit beta	[148787:149912](+)	374	NC_005083.2	Vibrio phage KVP40, complete genome	4	4
ASR73851.1	ASR73851.1	ribonucleotide-diphosphate reductase subunit beta	ribonucleoside-diphosphate reductase subunit beta	[23825:24902](+)	358	MF431726.1	Vibrio phage vB_ValP_IME271, complete genome	4	4
CF80_gp163	YP_009006237.1	ribonucleoside-diphosphate reductase 1 subunit beta	ribonucleoside-diphosphate reductase subunit beta	[80295:81420](+)	374	NC_023568.1	Vibrio phage VH7D, complete genome	4	4
VPHG_00016	YP_007673502.1	ribonucleoside-diphosphate reductase subunit beta	ribonucleoside-diphosphate reductase subunit beta	[9654:10707](+)	350	NC_020843.1	Vibrio phage 11895-B1 genomic sequence	4	4
VPFG_00326	YP_008125473.1	NrdB aerobic NDP reductase small subunit	ribonucleoside-diphosphate reductase subunit beta	[65315:66440](+)	374	NC_021529.2	Vibrio phage nt-1, complete genome	4	4
ViPhICP1_gp206	YP_004251147.1	ribonucleoside diphosphate reductase, beta chain	ribonucleoside-diphosphate reductase subunit beta	[111225:112578](+)	450	NC_015157.1	Vibrio phage ICP1, complete genome	4	4
SBVcX29_0058	YP_009043929.1	hypothetical protein	ribonucleoside-diphosphate reductase subunit beta	[8509:8824](+)	104	NC_024369.2	Vibrio phage X29, complete genome	4	4
KVP40.0169	NP_899415.1	hypothetical protein	hypothetical protein	[97452:97782](+)	109	NC_005083.2	Vibrio phage KVP40, complete genome	319	319
AVU32_gp092	YP_009201195.1	hypothetical protein	hypothetical protein	[34509:34839](-)	109	NC_028829.1	Vibrio phage ValKK3, complete genome	319	319
phiGrn1_0281	ALP47166.1	hypothetical protein	hypothetical protein	[206293:206650](+)	118	KT919972.1	Vibrio phage phi-Grn1, complete genome	319	319
phiST2_0040	ALP47573.1	hypothetical protein	hypothetical protein	[20279:20609](+)	109	KT919973.1	Vibrio phage phi-ST2, complete genome	319	319
VPFG_00219	YP_008125368.2	hypothetical protein	hypothetical protein	[16552:17083](+)	176	NC_021529.2	Vibrio phage nt-1, complete genome	319	319
CF80_gp057	YP_009006131.1	hypothetical protein	hypothetical protein	[32031:32391](+)	119	NC_023568.1	Vibrio phage VH7D, complete genome	319	319
pp2_165	AFN37398.1	hypothetical protein	hypothetical protein	[97701:98031](+)	109	JN849462.1	Vibriophage phi-pp2, complete genome	319	319
AVU32_gp158	YP_009201261.1	hypothetical protein	hypothetical protein	[70971:72027](+)	351	NC_028829.1	Vibrio phage ValKK3, complete genome	541	541
phiGrn1_0216	ALP47004.1	hypothetical protein	hypothetical protein	[169308:170364](-)	351	KT919972.1	Vibrio phage phi-Grn1, complete genome	541	541
phiST2_0349	ALP47385.1	hypothetical protein	hypothetical protein	[230452:231508](-)	351	KT919973.1	Vibrio phage phi-ST2, complete genome	541	541
VPFG_00150	YP_008125301.1	hypothetical protein	hypothetical protein	[227232:228288](-)	351	NC_021529.2	Vibrio phage nt-1, complete genome	541	541
KVP40.0103	NP_899351.1	hypothetical protein	hypothetical protein	[62016:63072](-)	351	NC_005083.2	Vibrio phage KVP40, complete genome	541	541
AKU42617.1	AKU42617.1	hypothetical protein	head assembly cochaperone with GroEL	[25598:26081](-)	160	KT160311.1	Vibrio phage H188, complete genome	297	297
CF80_gp019	YP_009006093.1	capsid assembly protein	head assembly cochaperone with GroEL	[10471:10810](+)	112	NC_023568.1	Vibrio phage VH7D, complete genome	297	297
phiST2_0379	ALP47563.1	head assembly chaperone protein	head assembly cochaperone with GroEL	[247741:248080](+)	112	KT919973.1	Vibrio phage phi-ST2, complete genome	297	297
VPFG_00177	YP_008125328.1	head assembly cochaperone with GroEL	head assembly cochaperone with GroEL	[241490:241823](+)	110	NC_021529.2	Vibrio phage nt-1, complete genome	297	297
KVP40.0129	NP_899377.1	head assembly cochaperone with GroE	head assembly cochaperone with GroEL	[75793:76132](+)	112	NC_005083.2	Vibrio phage KVP40, complete genome	297	297
VPFG_00132	YP_008125283.1	RnlA RNA ligase 1 and tail fiber attachment catalyst	RNA ligase A	[217869:219009](+)	379	NC_021529.2	Vibrio phage nt-1, complete genome	291	291
CF80_gp305	YP_009006379.1	RNA ligase	RNA ligase A	[233015:234161](+)	381	NC_023568.1	Vibrio phage VH7D, complete genome	291	291
KVP40.0084	NP_899332.1	RNA ligase A	RNA ligase A	[52417:53563](+)	381	NC_005083.2	Vibrio phage KVP40, complete genome	291	291
pp2_083	AFN37316.1	tail fiber attachment and RNA ligase	RNA ligase A	[53046:54192](+)	381	JN849462.1	Vibriophage phi-pp2, complete genome	291	291
AKU42600.1	AKU42600.1	hypothetical protein	RNA ligase A	[12201:12393](+)	63	KT160311.1	Vibrio phage H188, complete genome	291	291
AVU32_gp176	YP_009201279.1	RNA ligase	RNA ligase A	[80203:81349](-)	381	NC_028829.1	Vibrio phage ValKK3, complete genome	291	291
pp2_008	AFN37242.1	UvsX	UvsX RecA-like recombination protein	[4543:5644](+)	366	JN849462.1	Vibriophage phi-pp2, complete genome	167	167
SBVcX29_0043	YP_009043914.1	lysozyme	UvsX RecA-like recombination protein	[18212:18524](+)	103	NC_024369.2	Vibrio phage X29, complete genome	167	167
VPFG_00055	YP_008125207.1	UvsX RecA-like recombination protein	UvsX RecA-like recombination protein	[168872:169973](+)	366	NC_021529.2	Vibrio phage nt-1, complete genome	167	167
CF80_gp228	YP_009006302.1	recombination and repair protein	UvsX RecA-like recombination protein	[183825:184926](+)	366	NC_023568.1	Vibrio phage VH7D, complete genome	167	167
KVP40.0008	NP_899256.1	UvsX	UvsX RecA-like recombination protein	[4546:5647](+)	366	NC_005083.2	Vibrio phage KVP40, complete genome	167	167
ViPhICP1_gp165	YP_004251106.1	hypothetical protein	UvsX RecA-like recombination protein	[88933:88993](+)	19	NC_015157.1	Vibrio phage ICP1, complete genome	167	167
phiST2_0251	ALP47399.1	single stranded DNA-binding protein	single-stranded DNA binding protein	[169730:170657](+)	308	KT919973.1	Vibrio phage phi-ST2, complete genome	307	307
VPFG_00052	YP_008125204.2	single-stranded DNA binding protein	single-stranded DNA binding protein	[166548:167469](+)	306	NC_021529.2	Vibrio phage nt-1, complete genome	307	307
pp2_005	AFN37239.1	single-stranded DNA binding protein	single-stranded DNA binding protein	[2253:3165](+)	303	JN849462.1	Vibriophage phi-pp2, complete genome	307	307
AVU32_gp257	YP_009201360.1	single-stranded DNA-binding protein	single-stranded DNA binding protein	[131243:132170](-)	308	NC_028829.1	Vibrio phage ValKK3, complete genome	307	307
KVP40.0005	NP_899253.1	single-stranded DNA binding protein	single-stranded DNA binding protein	[2259:3168](+)	302	NC_005083.2	Vibrio phage KVP40, complete genome	307	307
phiST2_0088	ALP47519.1	hypothetical protein	hypothetical protein	[40122:40566](+)	147	KT919973.1	Vibrio phage phi-ST2, complete genome	255	255
VPFG_00271	YP_008125419.1	hypothetical protein	hypothetical protein	[35799:36207](+)	135	NC_021529.2	Vibrio phage nt-1, complete genome	255	255
CF80_gp108	YP_009006182.1	hypothetical protein	hypothetical protein	[52597:53071](+)	157	NC_023568.1	Vibrio phage VH7D, complete genome	255	255
AVU32_gp036	YP_009201139.1	hypothetical protein	hypothetical protein	[13753:14227](-)	157	NC_028829.1	Vibrio phage ValKK3, complete genome	255	255
SBVcX29_0019	YP_009043890.1	hypothetical protein	hypothetical protein	[33007:33331](+)	107	NC_024369.2	Vibrio phage X29, complete genome	255	255
KVP40.0208	NP_899454.1	hypothetical protein	hypothetical protein	[112568:112817](+)	82	NC_005083.2	Vibrio phage KVP40, complete genome	255	255
phiGrn1_0333	ALP47118.1	hypothetical protein	hypothetical protein	[227818:228292](+)	157	KT919972.1	Vibrio phage phi-Grn1, complete genome	255	255
phiST2_0358	ALP47609.1	hypothetical protein	hypothetical protein	[234307:234592](+)	94	KT919973.1	Vibrio phage phi-ST2, complete genome	393	393
AVU32_gp149	YP_009201252.1	hypothetical protein	hypothetical protein	[66607:66892](-)	94	NC_028829.1	Vibrio phage ValKK3, complete genome	393	393
F353_gp04	YP_007003044.1	hypothetical protein	hypothetical protein	[3059:3368](-)	102	NC_019457.1	Vibrio phage CP-T1, complete genome	393	393
KVP40.0113	NP_899361.1	hypothetical protein	hypothetical protein	[66000:66285](+)	94	NC_005083.2	Vibrio phage KVP40, complete genome	393	393
pp2_109	AFN37342.1	hypothetical protein	hypothetical protein	[66629:66914](+)	94	JN849462.1	Vibriophage phi-pp2, complete genome	393	393
SBVc24_0002	AIA08691.1	hypothetical protein	hypothetical protein	[3059:3368](-)	102	KJ572844.2	Vibrio phage 24, complete genome	393	393
CF80_gp002	YP_009006076.1	putative 12.4 kDa protein	hypothetical protein	[457:709](+)	83	NC_023568.1	Vibrio phage VH7D, complete genome	393	393
VPFG_00162	YP_008125313.1	NrdA.1	hypothetical protein	[232924:233209](+)	94	NC_021529.2	Vibrio phage nt-1, complete genome	393	393
VPVV882_gp57	YP_001039868.1	putative replication protein RepA	putative replication protein RepA	[29043:32763](-)	1239	NC_009016.1	Vibrio phage VP882, complete genome	114	114
AAS38505.1	AAS38505.1	putative replication protein RepA	putative replication protein RepA	[29043:32763](-)	1239	EF057797.1	Vibrio phage VP882, complete genome	114	114
F861_gp45	YP_007112521.1	putative DNA primase	putative replication protein RepA	[29032:32332](-)	1099	NC_019722.1	Vibrio phage vB_VpaM_MAR, complete genome	114	114
VHMLp05	NP_758898.1	ORF5	putative replication protein RepA	[5573:5792](-)	72	NC_004456.1	Vibrio phage VHML, complete genome	114	114
AKU42620.1	AKU42620.1	bifunctional DNA primase/polymerase domain protein	putative replication protein RepA	[27216:29475](+)	752	KT160311.1	Vibrio phage H188, complete genome	114	114
VHMLp03	NP_758896.1	ORF3	putative replication protein RepA	[2786:2996](-)	69	NC_004456.1	Vibrio phage VHML, complete genome	114	114
APL38_gp42	YP_009167749.1	gp42 protein	putative replication protein RepA	[30315:33669](-)	1117	NC_027981.1	Vibrio phage VP58.5, complete genome	114	114
VHMLp04	NP_758897.1	ORF4	putative replication protein RepA	[3040:5614](-)	857	NC_004456.1	Vibrio phage VHML, complete genome	114	114
pp2_026	AFN37260.1	hypothetical protein	hypothetical protein	[16641:17040](+)	132	JN849462.1	Vibriophage phi-pp2, complete genome	372	372
VPFG_00075	YP_008125226.1	hypothetical protein	hypothetical protein	[181591:181981](+)	129	NC_021529.2	Vibrio phage nt-1, complete genome	372	372
AVU32_gp236	YP_009201339.1	hypothetical protein	hypothetical protein	[117250:117649](-)	132	NC_028829.1	Vibrio phage ValKK3, complete genome	372	372
phiGrn1_0141	ALP47157.1	hypothetical protein	hypothetical protein	[124653:125034](+)	126	KT919972.1	Vibrio phage phi-Grn1, complete genome	372	372
KVP40.0026	NP_899274.1	hypothetical protein	hypothetical protein	[16645:17044](+)	132	NC_005083.2	Vibrio phage KVP40, complete genome	372	372
phiST2_0352	ALP47714.1	hypothetical protein	hypothetical protein	[232788:232920](+)	43	KT919973.1	Vibrio phage phi-ST2, complete genome	497	497
AVU32_gp155	YP_009201258.1	hypothetical protein	hypothetical protein	[69559:69799](-)	79	NC_028829.1	Vibrio phage ValKK3, complete genome	497	497
VPFG_00153	YP_008125304.1	hypothetical protein	hypothetical protein	[229428:229668](+)	79	NC_021529.2	Vibrio phage nt-1, complete genome	497	497
phiST2_0015	ALP47719.1	hypothetical protein	hypothetical protein	[7978:8092](-)	37	KT919973.1	Vibrio phage phi-ST2, complete genome	497	497
KVP40.0106	NP_899354.1	hypothetical protein	hypothetical protein	[64244:64484](+)	79	NC_005083.2	Vibrio phage KVP40, complete genome	497	497
pp2_068	AFN37301.1	hypothetical protein	hypothetical protein	[41039:41504](+)	154	JN849462.1	Vibriophage phi-pp2, complete genome	471	471
KVP40.0070	NP_899318.1	hypothetical protein	hypothetical protein	[41038:41503](+)	154	NC_005083.2	Vibrio phage KVP40, complete genome	471	471
phiGrn1_0185	ALP47120.1	hypothetical protein	hypothetical protein	[148585:149050](+)	154	KT919972.1	Vibrio phage phi-Grn1, complete genome	471	471
VPFG_00117	YP_008125268.1	hypothetical protein	hypothetical protein	[206036:206501](+)	154	NC_021529.2	Vibrio phage nt-1, complete genome	471	471
CF80_gp290	YP_009006364.1	putative 32.4 kDa protein	hypothetical protein	[220643:221108](+)	154	NC_023568.1	Vibrio phage VH7D, complete genome	471	471
AVU32_gp191	YP_009201294.1	hypothetical protein	hypothetical protein	[92577:93042](-)	154	NC_028829.1	Vibrio phage ValKK3, complete genome	471	471
phiST2_0372	ALP47484.1	DNA methyltransferase	hypothetical protein	[244174:244678](+)	167	KT919973.1	Vibrio phage phi-ST2, complete genome	531	531
pp2_369	AFN37601.1	hypothetical protein	hypothetical protein	[231714:232899](-)	394	JN849462.1	Vibriophage phi-pp2, complete genome	531	531
AVU32_gp277	YP_009201380.1	hypothetical protein	hypothetical protein	[147903:149088](+)	394	NC_028829.1	Vibrio phage ValKK3, complete genome	531	531
phiGrn1_0102	ALP46995.1	hypothetical protein	hypothetical protein	[93285:94470](-)	394	KT919972.1	Vibrio phage phi-Grn1, complete genome	531	531
VPFG_00034	YP_008125188.1	hypothetical protein	hypothetical protein	[150366:151545](-)	392	NC_021529.2	Vibrio phage nt-1, complete genome	531	531
KVP40.0369	NP_899614.1	hypothetical protein	hypothetical protein	[230008:231193](-)	394	NC_005083.2	Vibrio phage KVP40, complete genome	531	531
phiST2_0233	ALP47376.1	hypothetical protein	hypothetical protein	[152277:153450](-)	390	KT919973.1	Vibrio phage phi-ST2, complete genome	531	531
AVU32_gp364	YP_009201467.1	radical SAM domain-containing protein	radical SAM domain protein	[229187:230072](-)	294	NC_028829.1	Vibrio phage ValKK3, complete genome	498	498
KVP40.0284	NP_899531.1	hypothetical protein	radical SAM domain protein	[153731:154613](+)	293	NC_005083.2	Vibrio phage KVP40, complete genome	498	498
CF80_gp170	YP_009006244.1	hypothetical protein	radical SAM domain protein	[85241:86126](+)	294	NC_023568.1	Vibrio phage VH7D, complete genome	498	498
pp2_282	AFN37515.1	queuosine biosynthesis radical SAM	radical SAM domain protein	[154899:155781](+)	293	JN849462.1	Vibriophage phi-pp2, complete genome	498	498
VPFG_00333	YP_008125479.1	radical SAM domain protein	radical SAM domain protein	[70295:71171](+)	291	NC_021529.2	Vibrio phage nt-1, complete genome	498	498
SBVcX29_0055	YP_009043926.1	hypothetical protein	tail connector protein	[9730:10234](+)	167	NC_024369.2	Vibrio phage X29, complete genome	61	61
phiGrn1_0114	ALP46961.1	tail connector protein	tail connector protein	[101511:104205](-)	897	KT919972.1	Vibrio phage phi-Grn1, complete genome	61	61
pp2_382	AFN37614.1	hypothetical protein	tail connector protein	[239918:242603](-)	894	JN849462.1	Vibriophage phi-pp2, complete genome	61	61
KVP40.0383	NP_899628.1	gp35	tail connector protein	[238331:241016](-)	894	NC_005083.2	Vibrio phage KVP40, complete genome	61	61
VPFG_00046	YP_008125200.1	hinge connector of long tail fiber proximal connector	tail connector protein	[157800:160503](-)	900	NC_021529.2	Vibrio phage nt-1, complete genome	61	61
AVU32_gp263	YP_009201366.1	hypothetical protein	tail connector protein	[138168:140862](+)	897	NC_028829.1	Vibrio phage ValKK3, complete genome	61	61
phiST2_0245	ALP47341.1	tail connector protein	tail connector protein	[161014:163708](-)	897	KT919973.1	Vibrio phage phi-ST2, complete genome	61	61
pp2_012	AFN37246.1	ribonucleotide reductase of class III (anaerobic) large subunit	anaerobic ribonucleoside-triphosphate reductase	[7582:9418](+)	611	JN849462.1	Vibriophage phi-pp2, complete genome	5	5
VPFG_00059	YP_008125211.1	anaerobic ribonucleoside-triphosphate reductase	anaerobic ribonucleoside-triphosphate reductase	[171912:173748](+)	611	NC_021529.2	Vibrio phage nt-1, complete genome	5	5
ViPhICP1_gp113	YP_004251054.1	anaerobic nucleoside diphosphate reductase	anaerobic ribonucleoside-triphosphate reductase	[59866:61954](+)	695	NC_015157.1	Vibrio phage ICP1, complete genome	5	5
CF80_gp232	YP_009006306.1	anaerobic ribonucleoside-triphosphate reductase	anaerobic ribonucleoside-triphosphate reductase	[186859:188695](+)	611	NC_023568.1	Vibrio phage VH7D, complete genome	5	5
APD17797.1	APD17797.1	ribonucleotide reductase of class III (anaerobic) large subunit	anaerobic ribonucleoside-triphosphate reductase	[9821:10679](-)	285	KY065147.1	Vibrio phage JSF4, complete genome	5	5
TUST1-182_00565	ADX88386.1	anaerobic nucleoside diphosphate reductase (Enterobacteria phage Felix 01)	anaerobic ribonucleoside-triphosphate reductase	[59056:61222](+)	721	HQ641349.1	Vibrio phage ICP1_2006_C, complete genome	5	5
VPFG_p10	YP_009046843.1	hypothetical protein	anaerobic ribonucleoside-triphosphate reductase	[92794:92938](-)	47	NC_021529.2	Vibrio phage nt-1, complete genome	5	5
AVU32_gp250	YP_009201353.1	anaerobic ribonucleoside-triphosphate reductase	anaerobic ribonucleoside-triphosphate reductase	[124999:126835](-)	611	NC_028829.1	Vibrio phage ValKK3, complete genome	5	5
KVP40.0012	NP_899260.1	anaerobic NTP reductase large subunit	anaerobic ribonucleoside-triphosphate reductase	[7585:9421](+)	611	NC_005083.2	Vibrio phage KVP40, complete genome	5	5
VPHG_00126	YP_007673612.1	anaerobic ribonucleoside triphosphate reductase	anaerobic ribonucleoside-triphosphate reductase	join{[81999:83149](+), [83463:84392](+)}	692	NC_020843.1	Vibrio phage 11895-B1 genomic sequence	5	5
APD17798.1	APD17798.1	ribonucleotide reductase of class III (anaerobic) large subunit	anaerobic ribonucleoside-triphosphate reductase	[10675:11914](-)	412	KY065147.1	Vibrio phage JSF4, complete genome	5	5
phiST2_0257	ALP47350.1	ribonucleoside-triphosphate reductase	anaerobic ribonucleoside-triphosphate reductase	[175065:176901](+)	611	KT919973.1	Vibrio phage phi-ST2, complete genome	5	5
TUST1-10_00580	ADX89528.1	anaerobic nucleoside diphosphate reductase (Enterobacteria phage Felix 01)	anaerobic ribonucleoside-triphosphate reductase	[65218:67384](+)	721	HQ641354.1	Vibrio phage ICP1_2004_A, complete genome	5	5
VPCG_00003	YP_007877504.1	baseplate J-like protein	DNA topoisomerase II large subunit	[2480:3548](-)	355	NC_021070.1	Vibrio phage martha 12B12 genomic sequence	146	146
VPFG_00092	YP_008125243.2	topoisomerase II large subunit	DNA topoisomerase II large subunit	[188937:190731](+)	597	NC_021529.2	Vibrio phage nt-1, complete genome	146	146
KVP40.0045	NP_899293.1	DNA topoisomerase II large subunit	DNA topoisomerase II large subunit	[24183:25977](+)	597	NC_005083.2	Vibrio phage KVP40, complete genome	146	146
AKU42582.1	AKU42582.1	tail protein	DNA topoisomerase II large subunit	[432:1626](-)	397	KT160311.1	Vibrio phage H188, complete genome	146	146
CF80_gp264	YP_009006338.1	DNA topoisomerase large subunit	DNA topoisomerase II large subunit	[203584:205381](+)	598	NC_023568.1	Vibrio phage VH7D, complete genome	146	146
pp2_043	AFN37277.1	DNA gyrase subunit B	DNA topoisomerase II large subunit	[24179:25973](+)	597	JN849462.1	Vibriophage phi-pp2, complete genome	146	146
F397_gp32	YP_007006421.1	hypothetical protein	hypothetical protein	[23523:23853](-)	109	NC_019518.1	Vibrio phage vB_VchM-138, complete genome	622	622
pp2_316	AFN37548.1	hypothetical protein	hypothetical protein	[180500:180614](-)	37	JN849462.1	Vibriophage phi-pp2, complete genome	622	622
SBVc24_0038	AIA08727.1	hypothetical protein	hypothetical protein	[25090:25399](-)	102	KJ572844.2	Vibrio phage 24, complete genome	622	622
VPHG_00124	YP_007673610.1	hypothetical protein	hypothetical protein	[80491:80902](+)	136	NC_020843.1	Vibrio phage 11895-B1 genomic sequence	622	622
F353_gp37	YP_007003077.1	hypothetical protein	hypothetical protein	[25187:25496](-)	102	NC_019457.1	Vibrio phage CP-T1, complete genome	622	622
BAF98797.1	BAF98797.1	putative repressor	cI protein	[2771:3461](-)	229	AB374228.1	Vibrio phage kappa proviral DNA, complete genome	527	527
V422_gp04	YP_008766820.1	cI protein	cI protein	[4470:4782](-)	103	NC_022747.1	Vibrio phage VPUSM 8, complete genome	527	527
VPCG_00045	YP_007877546.1	hypothetical protein	cI protein	[28128:28386](-)	85	NC_021070.1	Vibrio phage martha 12B12 genomic sequence	527	527
AKU42618.1	AKU42618.1	HNH endonuclease	cI protein	[26564:26912](+)	115	KT160311.1	Vibrio phage H188, complete genome	527	527
K139p04	NP_536631.1	CI	cI protein	[3124:3772](-)	215	NC_003313.1	Vibrio phage K139, complete genome	527	527
VPHG_00069	YP_007673555.1	hypothetical protein	hypothetical protein	[43620:44121](-)	166	NC_020843.1	Vibrio phage 11895-B1 genomic sequence	50	50
TUST1-17_00770	ADX88880.1	hypothetical protein	hypothetical protein	[84853:85072](-)	72	HQ641351.1	Vibrio phage ICP1_2006_A, complete genome	50	50
VPHG_00179	YP_007673661.1	hypothetical protein	hypothetical protein	[115636:115885](-)	82	NC_020843.1	Vibrio phage 11895-B1 genomic sequence	50	50
TUST1-182_00785	ADX88430.1	hypothetical protein	hypothetical protein	[87249:87456](-)	68	HQ641349.1	Vibrio phage ICP1_2006_C, complete genome	50	50
TUST1-15_00795	ADX89111.1	hypothetical protein	hypothetical protein	[91117:91336](-)	72	HQ641352.1	Vibrio phage ICP1_2005_A, complete genome	50	50
ViPhICP1_gp158	YP_004251099.1	hypothetical protein	hypothetical protein	[86625:86844](-)	72	NC_015157.1	Vibrio phage ICP1, complete genome	50	50
KVP40.0216	NP_899462.1	hypothetical protein	hypothetical protein	[116210:116459](+)	82	NC_005083.2	Vibrio phage KVP40, complete genome	277	277
phiGrn1_0340	ALP47145.1	hypothetical protein	hypothetical protein	[231510:231924](+)	137	KT919972.1	Vibrio phage phi-Grn1, complete genome	277	277
AVU32_gp028	YP_009201131.1	hypothetical protein	hypothetical protein	[10120:10534](-)	137	NC_028829.1	Vibrio phage ValKK3, complete genome	277	277
VPFG_00279	YP_008125427.2	hypothetical protein	hypothetical protein	[39428:39851](+)	140	NC_021529.2	Vibrio phage nt-1, complete genome	277	277
CF80_gp116	YP_009006190.1	hypothetical protein	hypothetical protein	[56488:56902](+)	137	NC_023568.1	Vibrio phage VH7D, complete genome	277	277
AVU32_gp091	YP_009201194.1	hypothetical protein	hypothetical protein	[34200:34440](-)	79	NC_028829.1	Vibrio phage ValKK3, complete genome	277	277
phiGrn1_0083	ALP46974.1	neck whiskers protein	phage fibritin	[74766:76449](+)	560	KT919972.1	Vibrio phage phi-Grn1, complete genome	338	338
VPFG_00014	YP_008125171.2	Wac fibritin neck whiskers	phage fibritin	[130703:132416](+)	570	NC_021529.2	Vibrio phage nt-1, complete genome	338	338
KVP40.0349	NP_899595.1	fibritin	phage fibritin	[210204:211884](+)	559	NC_005083.2	Vibrio phage KVP40, complete genome	338	338
AVU32_gp295	YP_009201398.1	fibritin	phage fibritin	[165129:166812](-)	560	NC_028829.1	Vibrio phage ValKK3, complete genome	338	338
CF80_gp203	YP_009006277.1	fibritin	phage fibritin	[146863:148546](+)	560	NC_023568.1	Vibrio phage VH7D, complete genome	338	338
pp2_349	AFN37581.1	phage fibritin	phage fibritin	[211910:213590](+)	559	JN849462.1	Vibriophage phi-pp2, complete genome	338	338
VPFG_00198	YP_008125347.1	NrdC.11	hypothetical protein	[6170:7184](+)	337	NC_021529.2	Vibrio phage nt-1, complete genome	274	274
phiST2_0021	ALP47389.1	hypothetical protein	hypothetical protein	[10696:11710](+)	337	KT919973.1	Vibrio phage phi-ST2, complete genome	274	274
CF80_gp039	YP_009006113.1	putative 38.9 kDa protein	hypothetical protein	[23001:24015](+)	337	NC_023568.1	Vibrio phage VH7D, complete genome	274	274
VPHG_00148	YP_007673631.1	hypothetical protein	hypothetical protein	[97734:98724](+)	329	NC_020843.1	Vibrio phage 11895-B1 genomic sequence	274	274
pp2_148	AFN37381.1	hypothetical protein	hypothetical protein	[89175:90216](+)	346	JN849462.1	Vibriophage phi-pp2, complete genome	274	274
KVP40.0153	NP_899399.1	hypothetical protein	hypothetical protein	[88929:89970](+)	346	NC_005083.2	Vibrio phage KVP40, complete genome	274	274
pp2_238	AFN37471.1	hypothetical protein	hypothetical protein	[125379:125730](+)	116	JN849462.1	Vibriophage phi-pp2, complete genome	402	402
phiST2_0119	ALP47557.1	hypothetical protein	hypothetical protein	[53053:53404](+)	116	KT919973.1	Vibrio phage phi-ST2, complete genome	402	402
VPFG_00299	YP_008125447.1	hypothetical protein	hypothetical protein	[47728:48079](+)	116	NC_021529.2	Vibrio phage nt-1, complete genome	402	402
AVU32_gp003	YP_009201106.1	hypothetical protein	hypothetical protein	[1126:1477](-)	116	NC_028829.1	Vibrio phage ValKK3, complete genome	402	402
phiGrn1_0364	ALP47171.1	hypothetical protein	hypothetical protein	[240571:240922](+)	116	KT919972.1	Vibrio phage phi-Grn1, complete genome	402	402
CF80_gp141	YP_009006215.1	hypothetical protein	hypothetical protein	[65745:66096](+)	116	NC_023568.1	Vibrio phage VH7D, complete genome	402	402
AVU32_gp386	YP_009201489.1	hypothetical protein	hypothetical protein	[245933:246362](-)	142	NC_028829.1	Vibrio phage ValKK3, complete genome	402	crossmatch
phiGrn1_0372	ALP47138.1	hypothetical protein	hypothetical protein	[243795:244224](+)	142	KT919972.1	Vibrio phage phi-Grn1, complete genome	402	crossmatch
CF80_gp149	YP_009006223.1	hypothetical protein	hypothetical protein	[68952:69381](+)	142	NC_023568.1	Vibrio phage VH7D, complete genome	402	crossmatch
KVP40.0243	NP_899489.1	hypothetical protein	hypothetical protein	[126056:126410](+)	117	NC_005083.2	Vibrio phage KVP40, complete genome	402	crossmatch
KVP40.0165	NP_899411.1	hypothetical protein	hypothetical protein	[96449:96647](+)	65	NC_005083.2	Vibrio phage KVP40, complete genome	470	470
AVU32_gp096	YP_009201199.1	hypothetical protein	hypothetical protein	[35435:35633](-)	65	NC_028829.1	Vibrio phage ValKK3, complete genome	470	470
CF80_gp053	YP_009006127.1	hypothetical protein	hypothetical protein	[31294:31435](+)	46	NC_023568.1	Vibrio phage VH7D, complete genome	470	470
VPFG_00216	YP_008125365.1	hypothetical protein	hypothetical protein	[15974:16166](+)	63	NC_021529.2	Vibrio phage nt-1, complete genome	470	470
pp2_054	AFN37288.1	hypothetical protein	hypothetical protein	[30103:30322](+)	72	JN849462.1	Vibriophage phi-pp2, complete genome	470	470
CF80_gp277	YP_009006351.1	hypothetical protein	hypothetical protein	[209715:209919](+)	67	NC_023568.1	Vibrio phage VH7D, complete genome	470	470
YP_009046854.1	YP_009046854.1	hypothetical protein	hypothetical protein	[195083:195314](+)	76	NC_021529.2	Vibrio phage nt-1, complete genome	470	470
phiGrn1_0277	ALP47304.1	hypothetical protein	hypothetical protein	[205499:205697](+)	65	KT919972.1	Vibrio phage phi-Grn1, complete genome	470	470
VHMLp56	NP_758949.1	ParA-like protein	ParA-like protein	[42132:42765](-)	210	NC_004456.1	Vibrio phage VHML, complete genome	176	176
VPVV882_gp53	YP_001039864.1	ParA-like protein	ParA-like protein	[25078:25717](-)	212	NC_009016.1	Vibrio phage VP882, complete genome	176	176
APL38_gp38	YP_009167745.1	gp38 protein	ParA-like protein	[26365:27007](-)	213	NC_027981.1	Vibrio phage VP58.5, complete genome	176	176
VHMLp55	NP_758948.1	ORF57	ParA-like protein	[42065:42188](-)	40	NC_004456.1	Vibrio phage VHML, complete genome	176	176
F397_gp41	YP_007006430.1	hypothetical protein	ParA-like protein	[29002:29332](-)	109	NC_019518.1	Vibrio phage vB_VchM-138, complete genome	176	176
F861_gp02	YP_007112516.1	partition protein	ParA-like protein	[25088:25856](-)	255	NC_019722.1	Vibrio phage vB_VpaM_MAR, complete genome	176	176
CF80_gp051	YP_009006125.1	hypothetical protein	hypothetical protein	[30274:30625](+)	116	NC_023568.1	Vibrio phage VH7D, complete genome	550	550
VPFG_00211	YP_008125360.1	hypothetical protein	hypothetical protein	[13811:14159](+)	115	NC_021529.2	Vibrio phage nt-1, complete genome	550	550
AVU32_gp098	YP_009201201.1	hypothetical protein	hypothetical protein	[36245:36596](-)	116	NC_028829.1	Vibrio phage ValKK3, complete genome	550	550
phiST2_0034	ALP47559.1	hypothetical protein	hypothetical protein	[18522:18873](+)	116	KT919973.1	Vibrio phage phi-ST2, complete genome	550	550
SBVcX29_0027	YP_009043898.1	hypothetical protein	hypothetical protein	[27429:27672](+)	80	NC_024369.2	Vibrio phage X29, complete genome	550	550
AVU32_gp021	YP_009201124.1	hypothetical protein	hypothetical protein	[7925:8156](-)	76	NC_028829.1	Vibrio phage ValKK3, complete genome	359	359
KVP40.0223	NP_899469.1	hypothetical protein	hypothetical protein	[118431:118662](+)	76	NC_005083.2	Vibrio phage KVP40, complete genome	359	359
phiST2_0101	ALP47662.1	hypothetical protein	hypothetical protein	[46371:46602](+)	76	KT919973.1	Vibrio phage phi-ST2, complete genome	359	359
CF80_gp123	YP_009006197.1	hypothetical protein	hypothetical protein	[59066:59297](+)	76	NC_023568.1	Vibrio phage VH7D, complete genome	359	359
VPFG_00285	YP_008125433.1	hypothetical protein	hypothetical protein	[41679:41910](+)	76	NC_021529.2	Vibrio phage nt-1, complete genome	359	359
CF80_gp098	YP_009006172.1	hypothetical protein	hypothetical protein	[48615:49209](+)	197	NC_023568.1	Vibrio phage VH7D, complete genome	236	236
pp2_196	AFN37429.1	hypothetical protein	hypothetical protein	[109472:110066](+)	197	JN849462.1	Vibriophage phi-pp2, complete genome	236	236
VPFG_00259	YP_008125407.1	hypothetical protein	hypothetical protein	[31294:31888](+)	197	NC_021529.2	Vibrio phage nt-1, complete genome	236	236
ASR73877.1	ASR73877.1	hypothetical protein	hypothetical protein	[47729:47936](-)	68	MF431726.1	Vibrio phage vB_ValP_IME271, complete genome	236	236
AVU32_gp046	YP_009201149.1	hypothetical protein	hypothetical protein	[17762:18356](-)	197	NC_028829.1	Vibrio phage ValKK3, complete genome	236	236
KVP40.0199	NP_899445.1	hypothetical protein	hypothetical protein	[109251:109845](+)	197	NC_005083.2	Vibrio phage KVP40, complete genome	236	236
phiST2_0079	ALP47452.1	hypothetical protein	hypothetical protein	[36524:37118](+)	197	KT919973.1	Vibrio phage phi-ST2, complete genome	236	236
KVP40.0302	NP_899549.1	hypothetical protein	hypothetical protein	[170121:170460](-)	112	NC_005083.2	Vibrio phage KVP40, complete genome	504	504
AVU32_gp342	YP_009201445.1	hypothetical protein	hypothetical protein	[208961:209297](+)	111	NC_028829.1	Vibrio phage ValKK3, complete genome	504	504
phiST2_0171	ALP47568.1	hypothetical protein	hypothetical protein	[93136:93469](-)	110	KT919973.1	Vibrio phage phi-ST2, complete genome	504	504
VPFG_00353	YP_008125499.1	hypothetical protein	hypothetical protein	[87243:87576](-)	110	NC_021529.2	Vibrio phage nt-1, complete genome	504	504
KVP40.0301	NP_899548.1	hypothetical protein	hypothetical protein	[169810:170125](-)	104	NC_005083.2	Vibrio phage KVP40, complete genome	504	504
phiGrn1_0038	ALP47194.1	hypothetical protein	hypothetical protein	[32024:32339](-)	104	KT919972.1	Vibrio phage phi-Grn1, complete genome	504	504
AVU32_gp343	YP_009201446.1	hypothetical protein	hypothetical protein	[209293:209608](+)	104	NC_028829.1	Vibrio phage ValKK3, complete genome	504	504
phiST2_0170	ALP47578.1	hypothetical protein	hypothetical protein	[92816:93137](-)	106	KT919973.1	Vibrio phage phi-ST2, complete genome	504	504
pp2_300	AFN37533.1	hypothetical protein	hypothetical protein	[171050:171365](-)	104	JN849462.1	Vibriophage phi-pp2, complete genome	504	504
VPFG_00352	YP_008125498.1	hypothetical protein	hypothetical protein	[86929:87247](-)	105	NC_021529.2	Vibrio phage nt-1, complete genome	504	504
phiST2_0042	ALP47668.1	hypothetical protein	hypothetical protein	[21010:21226](+)	71	KT919973.1	Vibrio phage phi-ST2, complete genome	565	565
KVP40.0171	NP_899417.1	hypothetical protein	hypothetical protein	[98206:98542](+)	111	NC_005083.2	Vibrio phage KVP40, complete genome	565	565
AVU32_gp088	YP_009201191.1	hypothetical protein	hypothetical protein	[33643:33859](-)	71	NC_028829.1	Vibrio phage ValKK3, complete genome	565	565
pp2_167	AFN37400.1	hypothetical protein	hypothetical protein	[98561:98786](+)	74	JN849462.1	Vibriophage phi-pp2, complete genome	565	565
CF80_gp058	YP_009006132.1	hypothetical protein	hypothetical protein	[32791:33007](+)	71	NC_023568.1	Vibrio phage VH7D, complete genome	565	565
AVU32_gp026	YP_009201129.1	hypothetical protein	hypothetical protein	[9349:9847](-)	165	NC_028829.1	Vibrio phage ValKK3, complete genome	322	322
CF80_gp118	YP_009006192.1	hypothetical protein	hypothetical protein	[57178:57676](+)	165	NC_023568.1	Vibrio phage VH7D, complete genome	322	322
phiST2_0097	ALP47490.1	hypothetical protein	hypothetical protein	[44673:45171](+)	165	KT919973.1	Vibrio phage phi-ST2, complete genome	322	322
VPFG_00280	YP_008125428.2	hypothetical protein	hypothetical protein	[39840:40338](+)	165	NC_021529.2	Vibrio phage nt-1, complete genome	322	322
KVP40.0218	NP_899464.1	hypothetical protein	hypothetical protein	[116726:117230](+)	167	NC_005083.2	Vibrio phage KVP40, complete genome	322	322
AVU32_gp062	YP_009201165.1	hypothetical protein	hypothetical protein	[24064:24394](-)	109	NC_028829.1	Vibrio phage ValKK3, complete genome	3	3
CF80_gp082	YP_009006156.1	hypothetical protein	hypothetical protein	[42607:42937](+)	109	NC_023568.1	Vibrio phage VH7D, complete genome	3	3
phiST2_0064	ALP47572.1	hypothetical protein	hypothetical protein	[30552:30882](+)	109	KT919973.1	Vibrio phage phi-ST2, complete genome	3	3
CF80_gp084	YP_009006158.1	hypothetical protein	hypothetical protein	[43515:43818](+)	100	NC_023568.1	Vibrio phage VH7D, complete genome	3	3
phiGrn1_0310	ALP47201.1	hypothetical protein	hypothetical protein	[218911:219214](+)	100	KT919972.1	Vibrio phage phi-Grn1, complete genome	3	3
VPFG_00250	YP_008125398.1	hypothetical protein	hypothetical protein	[27562:27865](+)	100	NC_021529.2	Vibrio phage nt-1, complete genome	3	3
KVP40.0191	NP_899437.1	hypothetical protein	hypothetical protein	[105857:106166](+)	102	NC_005083.2	Vibrio phage KVP40, complete genome	3	3
APD17915.1	APD17915.1	hypothetical protein	hypothetical protein	[73893:74208](-)	104	KY065147.1	Vibrio phage JSF4, complete genome	3	3
phiGrn1_0308	ALP47228.1	hypothetical protein	hypothetical protein	[218054:218333](+)	92	KT919972.1	Vibrio phage phi-Grn1, complete genome	3	3
pp2_189	AFN37422.1	hypothetical protein	hypothetical protein	[106349:106652](+)	100	JN849462.1	Vibriophage phi-pp2, complete genome	3	3
phiST2_0046	ALP47420.1	hypothetical protein	hypothetical protein	[23108:23858](+)	249	KT919973.1	Vibrio phage phi-ST2, complete genome	593	593
phiGrn1_0289	ALP47002.1	hypothetical protein	hypothetical protein	[209948:211019](+)	356	KT919972.1	Vibrio phage phi-Grn1, complete genome	593	593
VPHG_00158	YP_007673641.1	hypothetical protein	hypothetical protein	[104638:104938](+)	99	NC_020843.1	Vibrio phage 11895-B1 genomic sequence	593	593
CF80_gp063	YP_009006137.1	hypothetical protein	hypothetical protein	[35128:36043](+)	304	NC_023568.1	Vibrio phage VH7D, complete genome	593	593
SBVcX29_0023	YP_009043894.1	helix-turn-helix domain protein	hypothetical protein	[29204:30002](+)	265	NC_024369.2	Vibrio phage X29, complete genome	593	593
AVU32_gp118	YP_009201221.1	protein rIIA	rIIA protein	[48348:50418](-)	689	NC_028829.1	Vibrio phage ValKK3, complete genome	241	241
VPHG_00029	YP_007673515.1	hypothetical protein	rIIA protein	[17715:19821](+)	701	NC_020843.1	Vibrio phage 11895-B1 genomic sequence	241	241
pp2_141	AFN37374.1	rIIA protein	rIIA protein	[83193:85263](+)	689	JN849462.1	Vibriophage phi-pp2, complete genome	241	241
VPFG_00190	YP_008125339.2	RIIA protector from prophage-induced early lysis	rIIA protein	[0:2085](+)	694	NC_021529.2	Vibrio phage nt-1, complete genome	241	241
KVP40.0143	NP_899390.1	rIIA	rIIA protein	[81826:83896](+)	689	NC_005083.2	Vibrio phage KVP40, complete genome	241	241
CF80_gp031	YP_009006105.1	protein rIIA	rIIA protein	[16453:18523](+)	689	NC_023568.1	Vibrio phage VH7D, complete genome	241	241
AVU32_gp049	YP_009201152.1	hypothetical protein	hypothetical protein	[19328:19964](-)	211	NC_028829.1	Vibrio phage ValKK3, complete genome	391	391
phiST2_0076	ALP47459.1	hypothetical protein	hypothetical protein	[34983:35556](+)	190	KT919973.1	Vibrio phage phi-ST2, complete genome	391	391
VPFG_00255	YP_008125403.1	hypothetical protein	hypothetical protein	[29536:30118](+)	193	NC_021529.2	Vibrio phage nt-1, complete genome	391	391
KVP40.0197	NP_899443.1	hypothetical protein	hypothetical protein	[108054:108615](+)	186	NC_005083.2	Vibrio phage KVP40, complete genome	391	391
CF80_gp095	YP_009006169.1	hypothetical protein	hypothetical protein	[47029:47650](+)	206	NC_023568.1	Vibrio phage VH7D, complete genome	391	391
phiGrn1_0213	ALP47064.1	hypothetical protein	hypothetical protein	[167608:168232](+)	207	KT919972.1	Vibrio phage phi-Grn1, complete genome	280	280
CF80_gp319	YP_009006393.1	hypothetical protein	hypothetical protein	[240644:241268](+)	207	NC_023568.1	Vibrio phage VH7D, complete genome	280	280
AVU32_gp161	YP_009201264.1	hypothetical protein	hypothetical protein	[73103:73727](-)	207	NC_028829.1	Vibrio phage ValKK3, complete genome	280	280
VPFG_00147	YP_008125298.1	hypothetical protein	hypothetical protein	[225600:226233](+)	210	NC_021529.2	Vibrio phage nt-1, complete genome	280	280
KVP40.0099	NP_899347.1	hypothetical protein	hypothetical protein	[59993:60653](+)	219	NC_005083.2	Vibrio phage KVP40, complete genome	280	280
CF80_gp279	YP_009006353.1	hypothetical protein	hypothetical protein	[211293:212175](+)	293	NC_023568.1	Vibrio phage VH7D, complete genome	311-357-365-49	311-357-365-49
phiST2_0362	ALP47408.1	hypothetical protein	hypothetical protein	[236265:237141](+)	291	KT919973.1	Vibrio phage phi-ST2, complete genome	311-357-365-49	311-357-365-49
AKU42654.1	AKU42654.1	hypothetical protein	hypothetical protein	[48526:48700](+)	57	KT160311.1	Vibrio phage H188, complete genome	311-357-365-49	311-357-365-49
KVP40.0371	NP_899616.1	hypothetical protein	hypothetical protein	[231408:232371](-)	320	NC_005083.2	Vibrio phage KVP40, complete genome	311-357-365-49	311-357-365-49
phiST2_0361	ALP47400.1	hypothetical protein	hypothetical protein	[235343:236264](+)	306	KT919973.1	Vibrio phage phi-ST2, complete genome	311-357-365-49	311-357-365-49
VPFG_00035	YP_008125189.1	hypothetical protein	hypothetical protein	[151653:152574](-)	306	NC_021529.2	Vibrio phage nt-1, complete genome	311-357-365-49	311-357-365-49
AVU32_gp147	YP_009201250.1	hypothetical protein	hypothetical protein	[65864:66314](-)	149	NC_028829.1	Vibrio phage ValKK3, complete genome	311-357-365-49	311-357-365-49
VPFG_00105	YP_008125256.1	hypothetical protein	hypothetical protein	[196659:197547](+)	295	NC_021529.2	Vibrio phage nt-1, complete genome	311-357-365-49	311-357-365-49
pp2_056	AFN37289.1	hypothetical protein	hypothetical protein	[31683:32565](+)	293	JN849462.1	Vibriophage phi-pp2, complete genome	311-357-365-49	311-357-365-49
phiST2_0360	ALP47517.1	hypothetical protein	hypothetical protein	[234885:235335](+)	149	KT919973.1	Vibrio phage phi-ST2, complete genome	311-357-365-49	311-357-365-49
pp2_370	AFN37602.1	hypothetical protein	hypothetical protein	[233008:233971](-)	320	JN849462.1	Vibriophage phi-pp2, complete genome	311-357-365-49	311-357-365-49
pp2_111	AFN37344.1	hypothetical protein	hypothetical protein	[67207:67474](+)	88	JN849462.1	Vibriophage phi-pp2, complete genome	311-357-365-49	311-357-365-49
CF80_gp005	YP_009006079.1	hypothetical protein	hypothetical protein	[1924:2800](+)	291	NC_023568.1	Vibrio phage VH7D, complete genome	311-357-365-49	311-357-365-49
pp2_113	AFN37346.1	hypothetical protein	hypothetical protein	[68129:68981](+)	283	JN849462.1	Vibriophage phi-pp2, complete genome	311-357-365-49	311-357-365-49
AVU32_gp276	YP_009201379.1	hypothetical protein	hypothetical protein	[146810:147731](+)	306	NC_028829.1	Vibrio phage ValKK3, complete genome	311-357-365-49	311-357-365-49
pp2_112	AFN37345.1	hypothetical protein	hypothetical protein	[67587:68127](+)	179	JN849462.1	Vibriophage phi-pp2, complete genome	311-357-365-49	311-357-365-49
AVU32_gp146	YP_009201249.1	hypothetical protein	hypothetical protein	[64940:65861](-)	306	NC_028829.1	Vibrio phage ValKK3, complete genome	311-357-365-49	311-357-365-49
KVP40.0115	NP_899363.1	hypothetical protein	hypothetical protein	[66578:67499](+)	306	NC_005083.2	Vibrio phage KVP40, complete genome	311-357-365-49	311-357-365-49
phiST2_0234	ALP47401.1	hypothetical protein	hypothetical protein	[153622:154543](-)	306	KT919973.1	Vibrio phage phi-ST2, complete genome	311-357-365-49	311-357-365-49
KVP40.0058	NP_899306.1	hypothetical protein	hypothetical protein	[31687:32569](+)	293	NC_005083.2	Vibrio phage KVP40, complete genome	311-357-365-49	311-357-365-49
VPFG_00164	YP_008125315.1	hypothetical protein	hypothetical protein	[233502:234339](+)	278	NC_021529.2	Vibrio phage nt-1, complete genome	311-357-365-49	311-357-365-49
phiGrn1_0227	ALP47030.1	hypothetical protein	hypothetical protein	[176171:177047](+)	291	KT919972.1	Vibrio phage phi-Grn1, complete genome	311-357-365-49	311-357-365-49
phiST2_0304	ALP47406.1	hypothetical protein	hypothetical protein	[199416:200304](+)	295	KT919973.1	Vibrio phage phi-ST2, complete genome	311-357-365-49	311-357-365-49
AVU32_gp145	YP_009201248.1	hypothetical protein	hypothetical protein	[64063:64939](-)	291	NC_028829.1	Vibrio phage ValKK3, complete genome	311-357-365-49	311-357-365-49
CF80_gp004	YP_009006078.1	hypothetical protein	hypothetical protein	[1002:1923](+)	306	NC_023568.1	Vibrio phage VH7D, complete genome	311-357-365-49	311-357-365-49
KVP40.0116	NP_899364.1	hypothetical protein	hypothetical protein	[67468:68353](+)	294	NC_005083.2	Vibrio phage KVP40, complete genome	311-357-365-49	311-357-365-49
phiGrn1_0173	ALP47027.1	hypothetical protein	hypothetical protein	[139250:140138](+)	295	KT919972.1	Vibrio phage phi-Grn1, complete genome	311-357-365-49	311-357-365-49
CF80_gp114	YP_009006188.1	hypothetical protein	hypothetical protein	[55526:55793](+)	88	NC_023568.1	Vibrio phage VH7D, complete genome	480	480
phiST2_0093	ALP47628.1	hypothetical protein	hypothetical protein	[43021:43288](+)	88	KT919973.1	Vibrio phage phi-ST2, complete genome	480	480
AVU32_gp030	YP_009201133.1	hypothetical protein	hypothetical protein	[11229:11496](-)	88	NC_028829.1	Vibrio phage ValKK3, complete genome	480	480
phiGrn1_0338	ALP47245.1	hypothetical protein	hypothetical protein	[230549:230816](+)	88	KT919972.1	Vibrio phage phi-Grn1, complete genome	480	480
KVP40.0214	NP_899460.1	hypothetical protein	hypothetical protein	[115257:115524](+)	88	NC_005083.2	Vibrio phage KVP40, complete genome	480	480
pp2_211	AFN37444.1	hypothetical protein	hypothetical protein	[115200:115467](+)	88	JN849462.1	Vibriophage phi-pp2, complete genome	480	480
VPFG_00277	YP_008125425.1	hypothetical protein	hypothetical protein	[38449:38716](+)	88	NC_021529.2	Vibrio phage nt-1, complete genome	480	480
KVP40.0028	NP_899276.1	hypothetical protein	hypothetical protein	[17272:17716](+)	147	NC_005083.2	Vibrio phage KVP40, complete genome	144	144
VPHG_00147	YP_007673630.1	hypothetical protein	hypothetical protein	[97259:97724](+)	154	NC_020843.1	Vibrio phage 11895-B1 genomic sequence	144	144
AVU32_gp233	YP_009201336.1	hypothetical protein	hypothetical protein	[115870:116317](-)	148	NC_028829.1	Vibrio phage ValKK3, complete genome	144	144
VPHG_00036	YP_007673522.1	hypothetical protein	hypothetical protein	[23731:23995](-)	87	NC_020843.1	Vibrio phage 11895-B1 genomic sequence	144	144
CF80_gp248	YP_009006322.1	hypothetical protein	hypothetical protein	[196671:197115](+)	147	NC_023568.1	Vibrio phage VH7D, complete genome	144	144
VPFG_00076	YP_008125227.1	hypothetical protein	hypothetical protein	[181977:182427](+)	149	NC_021529.2	Vibrio phage nt-1, complete genome	144	144
CF80_gp200	YP_009006274.1	hypothetical protein	hypothetical protein	[142917:143604](+)	228	NC_023568.1	Vibrio phage VH7D, complete genome	489	489
phiGrn1_0080	ALP47054.1	baseplate wedge subunit and tail pin	baseplate wedge subunit and tail pin	[70819:71506](+)	228	KT919972.1	Vibrio phage phi-Grn1, complete genome	489	489
VPFG_00011	YP_008125168.2	baseplate wedge subunit and tail pin	baseplate wedge subunit and tail pin	[126802:127489](+)	228	NC_021529.2	Vibrio phage nt-1, complete genome	489	489
AVU32_gp298	YP_009201401.1	baseplate wedge subunit and tail pin	baseplate wedge subunit and tail pin	[170072:170759](-)	228	NC_028829.1	Vibrio phage ValKK3, complete genome	489	489
KVP40.0346	NP_899592.1	baseplate wedge subunit and tail pin	baseplate wedge subunit and tail pin	[206245:206950](+)	234	NC_005083.2	Vibrio phage KVP40, complete genome	489	489
phiST2_0212	ALP47435.1	baseplate wedge subunit and tail pin	baseplate wedge subunit and tail pin	[130602:131289](+)	228	KT919973.1	Vibrio phage phi-ST2, complete genome	489	489
AVU32_gp188	YP_009201291.1	hypothetical protein	hypothetical protein	[90820:91048](-)	75	NC_028829.1	Vibrio phage ValKK3, complete genome	406	406
KVP40.0073	NP_899321.1	hypothetical protein	hypothetical protein	[43026:43254](+)	75	NC_005083.2	Vibrio phage KVP40, complete genome	406	406
VPFG_00120	YP_008125271.1	hypothetical protein	hypothetical protein	[208027:208255](+)	75	NC_021529.2	Vibrio phage nt-1, complete genome	406	406
pp2_071	AFN37304.1	hypothetical protein	hypothetical protein	[43030:43255](+)	74	JN849462.1	Vibriophage phi-pp2, complete genome	406	406
CF80_gp293	YP_009006367.1	hypothetical protein	hypothetical protein	[222703:222859](+)	51	NC_023568.1	Vibrio phage VH7D, complete genome	406	406
pp2_118	AFN37351.1	GTP cyclohydrolase I type 1	GTP cyclohydrolase I	[71267:71942](+)	224	JN849462.1	Vibriophage phi-pp2, complete genome	455	455
phiST2_0368	ALP47437.1	GTP cyclohydrolase I	GTP cyclohydrolase I	[239662:240337](+)	224	KT919973.1	Vibrio phage phi-ST2, complete genome	455	455
VPFG_00170	YP_008125321.1	GTP cyclohydrolase I	GTP cyclohydrolase I	[237151:237826](+)	224	NC_021529.2	Vibrio phage nt-1, complete genome	455	455
KVP40.0121	NP_899369.1	GTP cyclohydrolase I	GTP cyclohydrolase I	[70638:71307](+)	222	NC_005083.2	Vibrio phage KVP40, complete genome	455	455
CF80_gp011	YP_009006085.1	GTP cyclohydrolase 1	GTP cyclohydrolase I	[5317:5986](+)	222	NC_023568.1	Vibrio phage VH7D, complete genome	455	455
phiST2_0382	ALP47634.1	hypothetical protein	hypothetical protein	[249087:249342](+)	84	KT919973.1	Vibrio phage phi-ST2, complete genome	428	428
phiGrn1_0244	ALP47254.1	hypothetical protein	hypothetical protein	[186070:186325](+)	84	KT919972.1	Vibrio phage phi-Grn1, complete genome	428	428
CF80_gp021	YP_009006095.1	hypothetical protein	hypothetical protein	[11808:12069](+)	86	NC_023568.1	Vibrio phage VH7D, complete genome	428	428
VPFG_00180	YP_009046855.1	hypothetical protein	hypothetical protein	[242828:243083](+)	84	NC_021529.2	Vibrio phage nt-1, complete genome	428	428
AVU32_gp128	YP_009201231.1	hypothetical protein	hypothetical protein	[54791:55040](-)	82	NC_028829.1	Vibrio phage ValKK3, complete genome	428	428
KVP40.0132	NP_899380.1	hypothetical protein	hypothetical protein	[77033:77423](+)	129	NC_005083.2	Vibrio phage KVP40, complete genome	428	428
CF80_gp048	YP_009006122.1	hypothetical protein	hypothetical protein	[28334:28874](+)	179	NC_023568.1	Vibrio phage VH7D, complete genome	413	413
KVP40.0161	NP_899407.1	hypothetical protein	hypothetical protein	[93889:94432](+)	180	NC_005083.2	Vibrio phage KVP40, complete genome	413	413
AVU32_gp101	YP_009201204.1	hypothetical protein	hypothetical protein	[37997:38513](-)	171	NC_028829.1	Vibrio phage ValKK3, complete genome	413	413
VPFG_00208	YP_008125357.1	hypothetical protein	hypothetical protein	[11896:12415](+)	172	NC_021529.2	Vibrio phage nt-1, complete genome	413	413
pp2_156	AFN37389.1	hypothetical protein	hypothetical protein	[94159:94678](+)	172	JN849462.1	Vibriophage phi-pp2, complete genome	413	413
phiST2_0031	ALP47588.1	hypothetical protein	hypothetical protein	[16816:17122](+)	101	KT919973.1	Vibrio phage phi-ST2, complete genome	413	413
phiGrn1_0272	ALP47198.1	hypothetical protein	hypothetical protein	[202829:203135](+)	101	KT919972.1	Vibrio phage phi-Grn1, complete genome	413	413
pp2_199	AFN37432.1	hypothetical protein	hypothetical protein	[110735:111017](+)	93	JN849462.1	Vibriophage phi-pp2, complete genome	355	355
KVP40.0203	NP_899449.1	hypothetical protein	hypothetical protein	[110604:110886](+)	93	NC_005083.2	Vibrio phage KVP40, complete genome	355	355
AVU32_gp042	YP_009201145.1	hypothetical protein	hypothetical protein	[16049:16331](-)	93	NC_028829.1	Vibrio phage ValKK3, complete genome	355	355
VPFG_00263	YP_008125411.1	hypothetical protein	hypothetical protein	[33361:33643](+)	93	NC_021529.2	Vibrio phage nt-1, complete genome	355	355
phiST2_0082	ALP47613.1	hypothetical protein	hypothetical protein	[38138:38420](+)	93	KT919973.1	Vibrio phage phi-ST2, complete genome	355	355
CF80_gp102	YP_009006176.1	hypothetical protein	hypothetical protein	[50640:50922](+)	93	NC_023568.1	Vibrio phage VH7D, complete genome	355	355
AKU42594.1	AKU42594.1	putative tail protein	tail length tape-measure protein	[9034:10636](-)	533	KT160311.1	Vibrio phage H188, complete genome	330	330
APL38_gp25	YP_009167732.1	gp25 protein	tail length tape-measure protein	[17397:20463](+)	1021	NC_027981.1	Vibrio phage VP58.5, complete genome	330	330
K139p36	NP_536663.1	putative tail length determinator	tail length tape-measure protein	[23572:25390](+)	605	NC_003313.1	Vibrio phage K139, complete genome	330	330
VcP032_38	ANA87670.1	hypothetical protein	tail length tape-measure protein	[23573:25391](+)	605	KX058879.1	Vibrio phage VcP032, complete genome	330	330
phiGrn1_0307	ALP47305.1	hypothetical protein	tail length tape-measure protein	[217790:217985](+)	64	KT919972.1	Vibrio phage phi-Grn1, complete genome	330	330
V422_gp35	YP_008766851.1	putative tail length determinator	tail length tape-measure protein	[24628:26446](+)	605	NC_022747.1	Vibrio phage VPUSM 8, complete genome	330	330
BAF98830.1	BAF98830.1	putative tail length determinator	tail length tape-measure protein	[23218:25036](+)	605	AB374228.1	Vibrio phage kappa proviral DNA, complete genome	330	330
VPVV882_gp31	YP_001039842.1	phage-related tail protein	tail length tape-measure protein	[16618:19264](+)	881	NC_009016.1	Vibrio phage VP882, complete genome	330	330
SBVcX29_0048	YP_009091832.1	tail length tape-measure protein	tail length tape-measure protein	[13216:15853](+)	878	NC_024369.2	Vibrio phage X29, complete genome	330	330
ASR73824.1	ASR73824.1	hypothetical protein	tail length tape-measure protein	[3647:3863](+)	71	MF431726.1	Vibrio phage vB_ValP_IME271, complete genome	330	330
F861_gp16	YP_007112502.1	tail length tape-measure protein	tail length tape-measure protein	[16515:19566](+)	1016	NC_019722.1	Vibrio phage vB_VpaM_MAR, complete genome	330	330
VHMLp41	NP_758934.1	ORF43	tail length tape-measure protein	[32884:35956](+)	1023	NC_004456.1	Vibrio phage VHML, complete genome	330	330
ABM73395.1	ABM73395.1	phage-related tail protein	tail length tape-measure protein	[16618:19264](+)	881	EF057797.1	Vibrio phage VP882, complete genome	330	330
F397_gp01	YP_007006390.1	putative exonuclease	putative exonuclease	[0:534](-)	177	NC_019518.1	Vibrio phage vB_VchM-138, complete genome	367-374	367-374
APL38_gp33	YP_009167740.1	gp33 protein	putative exonuclease	[24216:25179](-)	320	NC_027981.1	Vibrio phage VP58.5, complete genome	367-374	367-374
CF80_gp243	YP_009006317.1	exodeoxyribonuclease	putative exonuclease	[194991:195684](+)	230	NC_023568.1	Vibrio phage VH7D, complete genome	367-374	367-374
SBVcX29_0017	YP_009043888.1	exonuclease:ribonuclease T	putative exonuclease	[33649:34582](+)	310	NC_024369.2	Vibrio phage X29, complete genome	367-374	367-374
SBVc24_0004	AIA08693.1	putative exonuclease	putative exonuclease	[188:722](-)	177	KJ572844.2	Vibrio phage 24, complete genome	367-374	367-374
KVP40.0023	NP_899271.1	exonuclease	putative exonuclease	[15592:16285](+)	230	NC_005083.2	Vibrio phage KVP40, complete genome	367-374	367-374
AKU42624.1	AKU42624.1	exodeoxyribonuclease VIII	putative exonuclease	[31876:32419](+)	180	KT160311.1	Vibrio phage H188, complete genome	367-374	367-374
phiST2_0268	ALP47434.1	exonuclease A	putative exonuclease	[183106:183799](+)	230	KT919973.1	Vibrio phage phi-ST2, complete genome	367-374	367-374
VPFG_00072	YP_008125223.1	DexA exonuclease A	putative exonuclease	[180451:181135](+)	227	NC_021529.2	Vibrio phage nt-1, complete genome	367-374	367-374
pp2_023	AFN37257.1	exonuclease A	putative exonuclease	[15588:16281](+)	230	JN849462.1	Vibriophage phi-pp2, complete genome	367-374	367-374
F861_gp09	YP_007112509.1	putative exonuclease	putative exonuclease	[22670:23294](-)	207	NC_019722.1	Vibrio phage vB_VpaM_MAR, complete genome	367-374	<5fil
VPVV882_gp46	YP_001039857.1	putative exonuclease	putative exonuclease	[23412:24033](-)	206	NC_009016.1	Vibrio phage VP882, complete genome	367-374	<5fil
AVU32_gp095	YP_009201198.1	hypothetical protein	hypothetical protein	[35223:35439](-)	71	NC_028829.1	Vibrio phage ValKK3, complete genome	437	437
CF80_gp054	YP_009006128.1	hypothetical protein	hypothetical protein	[31431:31647](+)	71	NC_023568.1	Vibrio phage VH7D, complete genome	437	437
VPFG_00215	YP_008125364.1	hypothetical protein	hypothetical protein	[15762:15978](+)	71	NC_021529.2	Vibrio phage nt-1, complete genome	437	437
phiGrn1_0278	ALP47287.1	hypothetical protein	hypothetical protein	[205693:205909](+)	71	KT919972.1	Vibrio phage phi-Grn1, complete genome	437	437
SBVcX29_0016	YP_009043887.1	hypothetical protein	hypothetical protein	[34655:34973](+)	105	NC_024369.2	Vibrio phage X29, complete genome	437	437
phiST2_0174	ALP47547.1	hypothetical protein	hypothetical protein	[94234:94606](+)	123	KT919973.1	Vibrio phage phi-ST2, complete genome	423	423
KVP40.0305	NP_899552.1	hypothetical protein	hypothetical protein	[171224:171596](+)	123	NC_005083.2	Vibrio phage KVP40, complete genome	423	423
AVU32_gp339	YP_009201442.1	hypothetical protein	hypothetical protein	[207823:208195](-)	123	NC_028829.1	Vibrio phage ValKK3, complete genome	423	423
pp2_304	AFN37537.1	hypothetical protein	hypothetical protein	[172467:172839](+)	123	JN849462.1	Vibriophage phi-pp2, complete genome	423	423
CF80_gp183	YP_009006257.1	hypothetical protein	hypothetical protein	[107111:107483](+)	123	NC_023568.1	Vibrio phage VH7D, complete genome	423	423
VPFG_00356	YP_008125502.1	hypothetical protein	hypothetical protein	[88343:88715](+)	123	NC_021529.2	Vibrio phage nt-1, complete genome	423	423
KVP40.0133	NP_899381.1	RNA ligase 2	RNA ligase 2	[77432:78440](+)	335	NC_005083.2	Vibrio phage KVP40, complete genome	448	448
VPFG_00181	YP_009046856.1	RnlB RNA ligase 2	RNA ligase 2	[243092:244076](+)	327	NC_021529.2	Vibrio phage nt-1, complete genome	448	448
CF80_gp022	YP_009006096.1	RNA ligase 2	RNA ligase 2	[12078:13086](+)	335	NC_023568.1	Vibrio phage VH7D, complete genome	448	448
AVU32_gp127	YP_009201230.1	RNA ligase 2	RNA ligase 2	[53774:54782](-)	335	NC_028829.1	Vibrio phage ValKK3, complete genome	448	448
phiGrn1_0245	ALP47010.1	RNA ligase	RNA ligase 2	[186334:187342](+)	335	KT919972.1	Vibrio phage phi-Grn1, complete genome	448	448
pp2_131	AFN37364.1	RNA ligase	RNA ligase 2	[78798:79806](+)	335	JN849462.1	Vibriophage phi-pp2, complete genome	448	448
phiGrn1_0324	ALP47149.1	hypothetical protein	hypothetical protein	[224431:224833](+)	133	KT919972.1	Vibrio phage phi-Grn1, complete genome	585	585
CF80_gp099	YP_009006173.1	hypothetical protein	hypothetical protein	[49210:49612](+)	133	NC_023568.1	Vibrio phage VH7D, complete genome	585	585
phiST2_0080	ALP47439.1	hypothetical protein	hypothetical protein	[37119:37773](+)	217	KT919973.1	Vibrio phage phi-ST2, complete genome	585	585
phiGrn1_0325	ALP47059.1	hypothetical protein	hypothetical protein	[224841:225495](+)	217	KT919972.1	Vibrio phage phi-Grn1, complete genome	585	585
AVU32_gp044	YP_009201147.1	hypothetical protein	hypothetical protein	[16697:17351](-)	217	NC_028829.1	Vibrio phage ValKK3, complete genome	585	585
CF80_gp100	YP_009006174.1	hypothetical protein	hypothetical protein	[49620:50274](+)	217	NC_023568.1	Vibrio phage VH7D, complete genome	585	585
AVU32_gp045	YP_009201148.1	hypothetical protein	hypothetical protein	[17359:17761](-)	133	NC_028829.1	Vibrio phage ValKK3, complete genome	585	585
ViPhICP1_gp227	YP_004251168.1	hypothetical protein	hypothetical protein	[122764:122995](+)	76	NC_015157.1	Vibrio phage ICP1, complete genome	585	<5fil
AVU32_gp367	YP_009201470.1	thioredoxin	thioredoxin	[231654:232659](-)	334	NC_028829.1	Vibrio phage ValKK3, complete genome	442	442
CF80_gp167	YP_009006241.1	putative 36.7 kDa protein	thioredoxin	[82654:83659](+)	334	NC_023568.1	Vibrio phage VH7D, complete genome	442	442
phiGrn1_0014	ALP47011.1	thioredoxin	thioredoxin	[8979:9984](+)	334	KT919972.1	Vibrio phage phi-Grn1, complete genome	442	442
pp2_279	AFN37512.1	thioredoxin	thioredoxin	[152312:153317](+)	334	JN849462.1	Vibriophage phi-pp2, complete genome	442	442
VPFG_00330	YP_008125477.1	NrdC.10	thioredoxin	[67681:68713](+)	343	NC_021529.2	Vibrio phage nt-1, complete genome	442	442
KVP40.0281	NP_899528.1	hypothetical protein	hypothetical protein	[151144:152149](+)	334	NC_005083.2	Vibrio phage KVP40, complete genome	442	442
pp2_342	AFN37574.1	phage baseplate wedge initiator	baseplate wedge subunit	[200180:203678](+)	1165	JN849462.1	Vibriophage phi-pp2, complete genome	85	85
KVP40.0342	NP_899588.1	baseplate wedge subunit	baseplate wedge subunit	[198474:201972](+)	1165	NC_005083.2	Vibrio phage KVP40, complete genome	85	85
phiGrn1_0076	ALP46959.1	baseplate wedge subunit	baseplate wedge subunit	[63032:66530](+)	1165	KT919972.1	Vibrio phage phi-Grn1, complete genome	85	85
CF80_gp196	YP_009006270.1	baseplate structural protein	baseplate wedge subunit	[135217:138628](+)	1136	NC_023568.1	Vibrio phage VH7D, complete genome	85	85
phiST2_0208	ALP47339.1	baseplate wedge subunit	baseplate wedge subunit	[122815:126313](+)	1165	KT919973.1	Vibrio phage phi-ST2, complete genome	85	85
VPFG_00007	YP_008125164.1	baseplate wedge initiator	baseplate wedge subunit	[119043:122511](+)	1155	NC_021529.2	Vibrio phage nt-1, complete genome	85	85
AVU32_gp302	YP_009201405.1	baseplate wedge initiator	baseplate wedge subunit	[175048:178546](-)	1165	NC_028829.1	Vibrio phage ValKK3, complete genome	85	85
phiST2_0176	ALP47655.1	hypothetical protein	hypothetical protein	[94947:95181](-)	77	KT919973.1	Vibrio phage phi-ST2, complete genome	306	306
AVU32_gp337	YP_009201440.1	hypothetical protein	hypothetical protein	[207247:207481](+)	77	NC_028829.1	Vibrio phage ValKK3, complete genome	306	306
pp2_306	AFN37539.1	hypothetical protein	hypothetical protein	[173180:173405](-)	74	JN849462.1	Vibriophage phi-pp2, complete genome	306	306
phiGrn1_0044	ALP47281.1	hypothetical protein	hypothetical protein	[34150:34378](-)	75	KT919972.1	Vibrio phage phi-Grn1, complete genome	306	306
VPFG_00358	YP_008125504.1	hypothetical protein	hypothetical protein	[89053:89278](-)	74	NC_021529.2	Vibrio phage nt-1, complete genome	306	306
KVP40.0307	NP_899554.1	hypothetical protein	hypothetical protein	[171938:172169](-)	76	NC_005083.2	Vibrio phage KVP40, complete genome	306	306
VPCG_00039	YP_007877540.1	hypothetical protein	hypothetical protein	[26309:26495](-)	61	NC_021070.1	Vibrio phage martha 12B12 genomic sequence	306	306
KVP40.0211	NP_899457.1	NMN adenylyl transferase and transcriptional regulator	nicotinamide-nucleotide adenylyltransferase NadM family/ ADP-ribose pyrophosphatase	[113613:114594](+)	326	NC_005083.2	Vibrio phage KVP40, complete genome	235	235
pp2_208	AFN37441.1	NMN adenylyl transferase and transcriptional regulator	nicotinamide-nucleotide adenylyltransferase NadM family/ ADP-ribose pyrophosphatase	[113556:114537](+)	326	JN849462.1	Vibriophage phi-pp2, complete genome	235	235
VPFG_00273	YP_008125421.1	nicotinamide-nucleotide adenylyltransferase and transcriptional regulator	nicotinamide-nucleotide adenylyltransferase NadM family/ ADP-ribose pyrophosphatase	[36447:37422](+)	324	NC_021529.2	Vibrio phage nt-1, complete genome	235	235
CF80_gp111	YP_009006185.1	trifunctional NAD biosynthesis/regulator protein NadR	nicotinamide-nucleotide adenylyltransferase NadM family/ ADP-ribose pyrophosphatase	[53885:54866](+)	326	NC_023568.1	Vibrio phage VH7D, complete genome	235	235
VPHG_00067	YP_007673553.1	nicotinamide-nucleotide adenylyltransferase	nicotinamide-nucleotide adenylyltransferase NadM family/ ADP-ribose pyrophosphatase	[41780:42821](-)	346	NC_020843.1	Vibrio phage 11895-B1 genomic sequence	235	235
AVU32_gp033	YP_009201136.1	trifunctional NAD biosynthesis/regulator protein	nicotinamide-nucleotide adenylyltransferase NadM family/ ADP-ribose pyrophosphatase	[12156:13137](-)	326	NC_028829.1	Vibrio phage ValKK3, complete genome	235	235
CF80_gp049	YP_009006123.1	bifunctional NMN adenylyltransferase/nudix hydrolase	nicotinamide-nucleotide adenylyltransferase NadM family/ ADP-ribose pyrophosphatase	[28943:29969](+)	341	NC_023568.1	Vibrio phage VH7D, complete genome	235	crossmatch
KVP40.0162	NP_899408.1	NMN adenylyl tranferase	nicotinamide-nucleotide adenylyltransferase NadM family/ ADP-ribose pyrophosphatase	[94506:95532](+)	341	NC_005083.2	Vibrio phage KVP40, complete genome	235	crossmatch
AVU32_gp100	YP_009201203.1	bifunctional NMN adenylyltransferase/nudix hydrolase	nicotinamide-nucleotide adenylyltransferase NadM family/ ADP-ribose pyrophosphatase	[36902:37928](-)	341	NC_028829.1	Vibrio phage ValKK3, complete genome	235	crossmatch
VPFG_00209	YP_008125358.2	bifunctional NMN adenylyltransferase/ADP-ribose pyrophosphatase	nicotinamide-nucleotide adenylyltransferase NadM family/ ADP-ribose pyrophosphatase	[12472:13504](+)	343	NC_021529.2	Vibrio phage nt-1, complete genome	235	crossmatch
phiGrn1_0273	ALP47007.1	nicotinamide-nucleotide adenylyltransferase NadM family / ADP-ribose pyrophosphatase	nicotinamide-nucleotide adenylyltransferase NadM family/ ADP-ribose pyrophosphatase	[203204:204230](+)	341	KT919972.1	Vibrio phage phi-Grn1, complete genome	235	crossmatch
phiST2_0032	ALP47387.1	nicotinamide-nucleotide adenylyltransferase NadM family/ ADP-ribose pyrophosphatase	nicotinamide-nucleotide adenylyltransferase NadM family/ ADP-ribose pyrophosphatase	[17191:18217](+)	341	KT919973.1	Vibrio phage phi-ST2, complete genome	235	crossmatch
pp2_157	AFN37390.1	bifunctional nicotinamide-nucleotide adenylyltransferase, NadM family/ADP-ribose pyrophosphatase	nicotinamide-nucleotide adenylyltransferase NadM family/ ADP-ribose pyrophosphatase	[94751:95777](+)	341	JN849462.1	Vibriophage phi-pp2, complete genome	235	crossmatch
VPFG_00130	YP_008125281.1	DNA polymerase	DNA polymerase	[214961:217514](+)	850	NC_021529.2	Vibrio phage nt-1, complete genome	366	366
CF80_gp303	YP_009006377.1	DNA polymerase	DNA polymerase	[230140:232693](+)	850	NC_023568.1	Vibrio phage VH7D, complete genome	366	366
pp2_081	AFN37314.1	DNA polymerase	DNA polymerase	[50129:52682](+)	850	JN849462.1	Vibriophage phi-pp2, complete genome	366	366
KVP40.0082	NP_899330.1	DNA polymerase	DNA polymerase	[49500:52053](+)	850	NC_005083.2	Vibrio phage KVP40, complete genome	366	366
phiST2_0330	ALP47342.1	DNA polymerase	DNA polymerase	[218251:220804](+)	850	KT919973.1	Vibrio phage phi-ST2, complete genome	366	366
AVU32_gp308	YP_009201411.1	hypothetical protein	hypothetical protein	[182718:183204](-)	161	NC_028829.1	Vibrio phage ValKK3, complete genome	271	271
phiGrn1_0070	ALP47146.1	hypothetical protein	hypothetical protein	[58447:58858](+)	136	KT919972.1	Vibrio phage phi-Grn1, complete genome	271	271
VPFG_00001	YP_008125158.2	hypothetical protein	hypothetical protein	[114356:114842](+)	161	NC_021529.2	Vibrio phage nt-1, complete genome	271	271
CF80_gp192	YP_009006266.1	putative 18.5 kDa protein	hypothetical protein	[130472:130958](+)	161	NC_023568.1	Vibrio phage VH7D, complete genome	271	271
VPFG_00390	YP_008125536.1	hypothetical protein	hypothetical protein	[113831:114317](+)	161	NC_021529.2	Vibrio phage nt-1, complete genome	271	271
pp2_336	AFN37568.1	hypothetical protein	hypothetical protein	[195470:195956](+)	161	JN849462.1	Vibriophage phi-pp2, complete genome	271	271
[truncated: 569 more rows]

## Sheet: S7_Podo_merge_protlist
Table S7: Proteins used to generate refined HMMs for Podoviridae vibriophages								* cluster names, not numbers
[truncated: 778 more rows]

[truncated: 9 more sheets: S8_Sipho_merge_protlist, S9_HMMS_Length, S10_CrossScans, S11_Scan_of_unclassified_Vibrio, S12_InoVibrios_against_AllIno, S13_PodoVibrios_against_AllPodo, S14_HMMs_scanning_10Vibrios, S15_PHASTER_PublishedVibrios_HMM, S16_HMMs_scanning_AllVibrios]
